# Supplementary material for: Analyses of contiguous reference genomes of Amaranthus tuberculatus highlight the landscape of the sex-associated region and PEBP gene family diversity
Source: BMC Genomics. 2025 Nov 3;26:988. doi: 10.1186/s12864-025-12181-w (PMC12581244; doi:10.1186/s12864-025-12181-w)
Supplement: Supplementary file 1 — Supplementary Material 1. [file 12864_2025_12181_MOESM1_ESM.xlsx]

## Sheet: Table S1
Table S1 Repeat composition of A. tuberculatus haplome 1 and 2 assemblies.
			Haplome 1			Haplome 2
Repeat type	Order	Superfamily	Count	Bp masked	% masked	Count	Bp masked	% masked
DNA transposons	TIR	hAT	40292	10377553	1.7	39646	9938455	1.7
		Tc1-Stowaway	37260	7257367	1.19	35442	6725085	1.15
		EnSpm/CACTA	21229	13088098	2.14	21155	11758210	2.01
		MULE-MuDR	20673	6744066	1.1	20758	6959747	1.19
		PIF-Harbinger	10648	2237611	0.37	9219	1917655	0.33
	RC	Helitron	11189	3385510	0.55	9372	2454417	0.42
Retrotransposons	LINE	L1	25872	24909864	4.07	26644	23970462	4.09
		RTE-BovB	20705	5962135	0.98	22783	6854041	1.17
	LTR	Copia	122119	54517335	8.92	127879	57354524	9.79
		Ty-3	121986	81321440	13.3	103178	70261729	11.99
	SINE	tRNA	3873	690270	0.11	4270	677564	0.12
Unknown			527721	92771278	15.18	552217	95749584	16.34
Total interspersed			1268377	422211886	69.06	1258396	396932277	67.75
Low complexity			17520	903532	0.15	17711	922846	0.16
Small RNA			7889	3241351	0.53	8056	3423602	0.58
Satellite			396	33569	0.01	346	35552	0.01
Simple repeat			124507	14538444	2.38	126567	14641465	2.5
Total			1414829	440238512	72.01	1406820	415278178	70.88

## Sheet: Table S2
Table S2A Summary of BLAST query of telomeric repeat against haplome 1 assembly.
Chromosome	5'-start	5'-end	Length (bp)	3'-start	3'-end	Length (bp)
Chr01	6	42363	42357	58452644	58487597	34953
Chr02	1	45797	45796	54249200	54314959	65759
Chr03	8	33125	33117	46894818	46918442	23624
Chr04	1	46263	46262	41369591	41402891	33300
Chr05	1	44820	44819	39449279	39489844	40565
Chr06	1	60782	60781	38896772	38955699	58927
Chr07	1	39303	39302	37513361	37568066	54705
Chr08	NA	NA	NA	36944694	36974376	29682
Chr09	1	25977	25976	36934236	36971533	37297
Chr10	NA	NA	NA	35441172	35485889	44717
Chr11	1	48837	48836	34478317	34510402	32085
Chr12	1	49528	49527	32947700	32989705	42005
Chr13	1	37409	37408	30528882	30577254	48372
Chr14	7	67361	67354	30035465	30086213	50748
Chr15	7	58238	58231	29431330	29448975	17645
Chr16	1	13898	13897	26647699	26651765	4066
Table S2B Summary of BLAST query of telomeric repeat against haplome 2 assembly.
Chromosome	5'-start	5'-end	Length (bp)	3'-start	3'-end	Length (bp)
Chr01	1	21577	21576	57649985	57678681	28696
Chr02	1	25844	25843	52936472	52980031	43559
Chr03	1	43241	43240	43740899	43771834	30935
Chr04	1	16599	16598	37240485	37280346	39861
Chr05	1	52003	52002	37367482	37401894	34412
Chr06	10	55122	55112	36712734	36751745	39011
Chr07	8	60364	60356	35743739	35804008	60269
Chr08	NA	NA	NA	35781468	35797781	16313
Chr09	3	36860	36857	34646731	34667486	20755
Chr10	NA	NA	NA	34161060	34182946	21886
Chr11	8	42688	42680	33915550	33963069	47519
Chr12	1	36914	36913	32549170	32604734	55564
Chr13	1	37657	37656	29694665	29717051	22386
Chr14	3	8563	8560	29804019	29858911	54892
Chr15	5	46712	46707	27101125	27153324	52199
Chr16	1	38095	38094	25739725	25792459	52734

## Sheet: Table S3
Table S3 Annotated transcription factors from protein-coding genes in haplome 1.
Protein coding genes	Transcription factor
AmaTu_Chr03Ag075090	RAV
AmaTu_Chr03Ag070440	RAV
AmaTu_Chr07Ag154860	RAV
AmaTu_Chr11Ag226660	RAV
AmaTu_Chr01Ag000160	bZIP
AmaTu_Chr01Ag000750	bHLH
AmaTu_Chr01Ag000950	EIL
AmaTu_Chr01Ag001920	TCP
AmaTu_Chr01Ag002230	bZIP
AmaTu_Chr01Ag002460	GRAS
AmaTu_Chr01Ag002680	bHLH
AmaTu_Chr01Ag002690	LBD
AmaTu_Chr01Ag003890	NF-X1
AmaTu_Chr01Ag004150	FAR1
AmaTu_Chr01Ag004230	LBD
AmaTu_Chr01Ag004770	bHLH
AmaTu_Chr01Ag004840	HSF
AmaTu_Chr01Ag006460	WRKY
AmaTu_Chr01Ag006520	WRKY
AmaTu_Chr01Ag006880	CPP
AmaTu_Chr01Ag007940	NAC
AmaTu_Chr01Ag008430	Dof
AmaTu_Chr01Ag008780	FAR1
AmaTu_Chr01Ag011300	FAR1
AmaTu_Chr01Ag011320	LBD
AmaTu_Chr01Ag011370	FAR1
AmaTu_Chr01Ag013000	BBR-BPC
AmaTu_Chr01Ag013010	BBR-BPC
AmaTu_Chr01Ag013040	BBR-BPC
AmaTu_Chr01Ag013060	FAR1
AmaTu_Chr01Ag013750	Trihelix
AmaTu_Chr01Ag013830	bHLH
AmaTu_Chr01Ag013840	bHLH
AmaTu_Chr01Ag013990	WRKY
AmaTu_Chr01Ag014160	NF-X1
AmaTu_Chr01Ag014760	bHLH
AmaTu_Chr01Ag015140	FAR1
AmaTu_Chr01Ag015490	LBD
AmaTu_Chr01Ag015590	FAR1
AmaTu_Chr01Ag016050	FAR1
AmaTu_Chr01Ag016400	WRKY
AmaTu_Chr01Ag016620	bHLH
AmaTu_Chr01Ag017270	Nin-like
AmaTu_Chr01Ag017920	bZIP
AmaTu_Chr01Ag018140	NAC
AmaTu_Chr01Ag018660	WRKY
AmaTu_Chr01Ag019040	CPP
AmaTu_Chr01Ag019550	bZIP
AmaTu_Chr01Ag019630	CAMTA
AmaTu_Chr01Ag019690	FAR1
AmaTu_Chr01Ag019740	GATA
AmaTu_Chr01Ag020110	bHLH
AmaTu_Chr01Ag021000	bZIP
AmaTu_Chr01Ag021700	bHLH
AmaTu_Chr01Ag021940	GRAS
AmaTu_Chr01Ag022520	NF-YC
AmaTu_Chr01Ag022930	SBP
AmaTu_Chr01Ag025080	SBP
AmaTu_Chr01Ag025130	bZIP
AmaTu_Chr01Ag025240	bHLH
AmaTu_Chr01Ag025280	bHLH
AmaTu_Chr01Ag026290	bZIP
AmaTu_Chr01Ag026350	bHLH
AmaTu_Chr01Ag026400	bHLH
AmaTu_Chr01Ag026700	bZIP
AmaTu_Chr01Ag026790	bHLH
AmaTu_Chr01Ag027240	bZIP
AmaTu_Chr01Ag027290	WRKY
AmaTu_Chr01Ag027520	bHLH
AmaTu_Chr02Ag029150	WRKY
AmaTu_Chr02Ag029510	FAR1
AmaTu_Chr02Ag029780	GATA
AmaTu_Chr02Ag029870	LBD
AmaTu_Chr02Ag030070	LBD
AmaTu_Chr02Ag030670	bHLH
AmaTu_Chr02Ag030890	NF-YB
AmaTu_Chr02Ag030900	NF-YB
AmaTu_Chr02Ag030940	Trihelix
AmaTu_Chr02Ag031040	NAC
AmaTu_Chr02Ag031380	TCP
AmaTu_Chr02Ag031430	VOZ
AmaTu_Chr02Ag031450	bZIP
AmaTu_Chr02Ag032230	Dof
AmaTu_Chr02Ag032290	NF-YC
AmaTu_Chr02Ag032930	WRKY
AmaTu_Chr02Ag033560	bZIP
AmaTu_Chr02Ag033850	GATA
AmaTu_Chr02Ag034510	bZIP
AmaTu_Chr02Ag034620	bHLH
AmaTu_Chr02Ag035160	NAC
AmaTu_Chr02Ag035360	Nin-like
AmaTu_Chr02Ag035500	GRAS
AmaTu_Chr02Ag035610	GATA
AmaTu_Chr02Ag036310	WRKY
AmaTu_Chr02Ag036960	FAR1
AmaTu_Chr02Ag037720	GATA
AmaTu_Chr02Ag038020	EIL
AmaTu_Chr02Ag038590	NAC
AmaTu_Chr02Ag039310	CAMTA
AmaTu_Chr02Ag039590	bZIP
AmaTu_Chr02Ag041710	FAR1
AmaTu_Chr02Ag041750	FAR1
AmaTu_Chr02Ag042300	FAR1
AmaTu_Chr02Ag042420	TCP
AmaTu_Chr02Ag042810	NAC
AmaTu_Chr02Ag044000	FAR1
AmaTu_Chr02Ag044570	GRAS
AmaTu_Chr02Ag044750	SAP
AmaTu_Chr02Ag045820	NAC
AmaTu_Chr02Ag046220	bZIP
AmaTu_Chr02Ag046230	Dof
AmaTu_Chr02Ag046320	LBD
AmaTu_Chr02Ag046490	NF-YC
AmaTu_Chr02Ag046520	S1Fa-like
AmaTu_Chr02Ag046980	TCP
AmaTu_Chr02Ag047130	NAC
AmaTu_Chr02Ag047900	WRKY
AmaTu_Chr02Ag048720	Dof
AmaTu_Chr02Ag049010	bHLH
AmaTu_Chr02Ag049270	GRAS
AmaTu_Chr02Ag050000	bHLH
AmaTu_Chr02Ag050990	bZIP
AmaTu_Chr02Ag051060	BBR-BPC
AmaTu_Chr02Ag051350	SRS
AmaTu_Chr02Ag051560	GATA
AmaTu_Chr02Ag051970	bHLH
AmaTu_Chr02Ag052670	Trihelix
AmaTu_Chr02Ag053820	FAR1
AmaTu_Chr02Ag055050	Trihelix
AmaTu_Chr02Ag055260	bHLH
AmaTu_Chr02Ag055490	bZIP
AmaTu_Chr02Ag055650	bHLH
AmaTu_Chr02Ag055890	GATA
AmaTu_Chr02Ag056780	bHLH
AmaTu_Chr02Ag056940	NAC
AmaTu_Chr02Ag057350	bZIP
AmaTu_Chr02Ag058260	NAC
AmaTu_Chr02Ag058680	Nin-like
AmaTu_Chr02Ag058860	GATA
AmaTu_Chr02Ag059070	bHLH
AmaTu_Chr02Ag059110	GRAS
AmaTu_Chr02Ag059120	bHLH
AmaTu_Chr02Ag059390	bHLH
AmaTu_Chr02Ag059400	bHLH
AmaTu_Chr03Ag060550	bHLH
AmaTu_Chr03Ag061230	ZF-HD
AmaTu_Chr03Ag061290	TCP
AmaTu_Chr03Ag062320	FAR1
AmaTu_Chr03Ag063570	NAC
AmaTu_Chr03Ag063690	bHLH
AmaTu_Chr03Ag064980	WRKY
AmaTu_Chr03Ag065720	bHLH
AmaTu_Chr03Ag065950	WRKY
AmaTu_Chr03Ag065960	WRKY
AmaTu_Chr03Ag066600	FAR1
AmaTu_Chr03Ag066630	FAR1
AmaTu_Chr03Ag066660	NAC
AmaTu_Chr03Ag066970	Dof
AmaTu_Chr03Ag068480	bZIP
AmaTu_Chr03Ag069030	bZIP
AmaTu_Chr03Ag069520	WRKY
AmaTu_Chr03Ag069560	bHLH
AmaTu_Chr03Ag069870	bHLH
AmaTu_Chr03Ag069930	GRAS
AmaTu_Chr03Ag069940	EIL
AmaTu_Chr03Ag069950	EIL
AmaTu_Chr03Ag069960	EIL
AmaTu_Chr03Ag070020	EIL
AmaTu_Chr03Ag070040	LBD
AmaTu_Chr03Ag070470	bZIP
AmaTu_Chr03Ag070690	GRAS
AmaTu_Chr03Ag070820	GATA
AmaTu_Chr03Ag071240	bHLH
AmaTu_Chr03Ag071500	SRS
AmaTu_Chr03Ag072010	ZF-HD
AmaTu_Chr03Ag073190	GRAS
AmaTu_Chr03Ag073220	bZIP
AmaTu_Chr03Ag073230	BES1
AmaTu_Chr03Ag073480	WRKY
AmaTu_Chr03Ag073910	SBP
AmaTu_Chr03Ag074620	bZIP
AmaTu_Chr03Ag075010	NAC
AmaTu_Chr03Ag075020	bHLH
AmaTu_Chr03Ag075180	bZIP
AmaTu_Chr03Ag075280	GATA
AmaTu_Chr03Ag075340	LBD
AmaTu_Chr03Ag075430	NF-YB
AmaTu_Chr03Ag075500	bHLH
AmaTu_Chr03Ag075900	HSF
AmaTu_Chr03Ag076550	Nin-like
AmaTu_Chr03Ag076900	NAC
AmaTu_Chr03Ag077330	WRKY
AmaTu_Chr03Ag077820	NF-YC
AmaTu_Chr03Ag077880	SBP
AmaTu_Chr03Ag077990	CAMTA
AmaTu_Chr03Ag078040	SBP
AmaTu_Chr03Ag078070	WRKY
AmaTu_Chr03Ag078140	TCP
AmaTu_Chr03Ag078280	NAC
AmaTu_Chr03Ag078520	bHLH
AmaTu_Chr03Ag078820	WRKY
AmaTu_Chr03Ag078920	bHLH
AmaTu_Chr03Ag079080	TCP
AmaTu_Chr03Ag079140	NAC
AmaTu_Chr03Ag079240	ZF-HD
AmaTu_Chr03Ag079490	NAC
AmaTu_Chr03Ag079730	WRKY
AmaTu_Chr03Ag079890	bHLH
AmaTu_Chr03Ag080820	Trihelix
AmaTu_Chr03Ag080840	GATA
AmaTu_Chr03Ag082150	bHLH
AmaTu_Chr04Ag083200	FAR1
AmaTu_Chr04Ag084610	FAR1
AmaTu_Chr04Ag084730	Trihelix
AmaTu_Chr04Ag085210	YABBY
AmaTu_Chr04Ag088540	GRAS
AmaTu_Chr04Ag089070	Trihelix
AmaTu_Chr04Ag089620	FAR1
AmaTu_Chr04Ag089930	CPP
AmaTu_Chr04Ag089990	FAR1
AmaTu_Chr04Ag091240	NAC
AmaTu_Chr04Ag093880	bHLH
AmaTu_Chr04Ag094160	bHLH
AmaTu_Chr04Ag094200	HSF
AmaTu_Chr04Ag094530	NF-YA
AmaTu_Chr04Ag094830	NF-YB
AmaTu_Chr04Ag095410	bHLH
AmaTu_Chr04Ag095420	bHLH
AmaTu_Chr04Ag095680	NAC
AmaTu_Chr04Ag097180	HSF
AmaTu_Chr04Ag097290	Trihelix
AmaTu_Chr04Ag097550	WRKY
AmaTu_Chr04Ag097620	bHLH
AmaTu_Chr04Ag097670	Dof
AmaTu_Chr04Ag098040	Trihelix
AmaTu_Chr04Ag098140	FAR1
AmaTu_Chr04Ag098260	GRAS
AmaTu_Chr04Ag098970	WRKY
AmaTu_Chr04Ag099120	WRKY
AmaTu_Chr04Ag099420	bZIP
AmaTu_Chr04Ag100470	Dof
AmaTu_Chr04Ag101510	bHLH
AmaTu_Chr04Ag101820	bHLH
AmaTu_Chr04Ag101910	bHLH
AmaTu_Chr04Ag101920	bHLH
AmaTu_Chr04Ag102260	bHLH
AmaTu_Chr04Ag102280	bHLH
AmaTu_Chr04Ag102290	Dof
AmaTu_Chr04Ag102500	NAC
AmaTu_Chr04Ag102550	VOZ
AmaTu_Chr05Ag102970	HSF
AmaTu_Chr05Ag103220	bHLH
AmaTu_Chr05Ag103570	bZIP
AmaTu_Chr05Ag104510	bZIP
AmaTu_Chr05Ag104970	bHLH
AmaTu_Chr05Ag105000	bHLH
AmaTu_Chr05Ag105010	bHLH
AmaTu_Chr05Ag105830	HSF
AmaTu_Chr05Ag106200	NF-YA
AmaTu_Chr05Ag106440	bHLH
AmaTu_Chr05Ag106490	bHLH
AmaTu_Chr05Ag106760	SBP
AmaTu_Chr05Ag107410	ZF-HD
AmaTu_Chr05Ag107670	bHLH
AmaTu_Chr05Ag108970	NAC
AmaTu_Chr05Ag109290	bHLH
AmaTu_Chr05Ag109790	CAMTA
AmaTu_Chr05Ag109990	GATA
AmaTu_Chr05Ag110730	bHLH
AmaTu_Chr05Ag111340	bHLH
AmaTu_Chr05Ag111570	FAR1
AmaTu_Chr05Ag111750	HSF
AmaTu_Chr05Ag112830	FAR1
AmaTu_Chr05Ag113220	FAR1
AmaTu_Chr05Ag113810	bZIP
AmaTu_Chr05Ag115970	SBP
AmaTu_Chr05Ag116690	CPP
AmaTu_Chr05Ag116920	NAC
AmaTu_Chr05Ag117020	bZIP
AmaTu_Chr05Ag118400	Nin-like
AmaTu_Chr05Ag119230	WRKY
AmaTu_Chr05Ag119240	WRKY
AmaTu_Chr05Ag119260	bHLH
AmaTu_Chr05Ag119270	WRKY
AmaTu_Chr05Ag120050	NF-X1
AmaTu_Chr05Ag120230	GRAS
AmaTu_Chr05Ag121140	HSF
AmaTu_Chr05Ag121540	TCP
AmaTu_Chr05Ag121860	bHLH
AmaTu_Chr05Ag121880	bHLH
AmaTu_Chr05Ag121890	bHLH
AmaTu_Chr05Ag121920	bHLH
AmaTu_Chr05Ag121930	bHLH
AmaTu_Chr05Ag122780	NAC
AmaTu_Chr06Ag123690	BES1
AmaTu_Chr06Ag124330	WRKY
AmaTu_Chr06Ag124370	WRKY
AmaTu_Chr06Ag124700	bZIP
AmaTu_Chr06Ag124900	WRKY
AmaTu_Chr06Ag125370	bHLH
AmaTu_Chr06Ag125580	Dof
AmaTu_Chr06Ag125890	bHLH
AmaTu_Chr06Ag126040	NAC
AmaTu_Chr06Ag126240	bHLH
AmaTu_Chr06Ag126340	NAC
AmaTu_Chr06Ag126730	bHLH
AmaTu_Chr06Ag127250	NAC
AmaTu_Chr06Ag127510	WRKY
AmaTu_Chr06Ag127920	bHLH
AmaTu_Chr06Ag128060	FAR1
AmaTu_Chr06Ag128240	bHLH
AmaTu_Chr06Ag128350	FAR1
AmaTu_Chr06Ag128650	bHLH
AmaTu_Chr06Ag129270	bZIP
AmaTu_Chr06Ag129570	FAR1
AmaTu_Chr06Ag129640	FAR1
AmaTu_Chr06Ag131140	LBD
AmaTu_Chr06Ag131170	LBD
AmaTu_Chr06Ag131520	YABBY
AmaTu_Chr06Ag131760	FAR1
AmaTu_Chr06Ag132360	bHLH
AmaTu_Chr06Ag132530	SBP
AmaTu_Chr06Ag132890	FAR1
AmaTu_Chr06Ag134050	SRS
AmaTu_Chr06Ag134520	bZIP
AmaTu_Chr06Ag135970	ZF-HD
AmaTu_Chr06Ag136180	Whirly
AmaTu_Chr06Ag137250	bHLH
AmaTu_Chr06Ag137390	BES1
AmaTu_Chr06Ag137550	GRAS
AmaTu_Chr06Ag138580	bZIP
AmaTu_Chr06Ag139160	Trihelix
AmaTu_Chr06Ag139170	Trihelix
AmaTu_Chr06Ag139180	bZIP
AmaTu_Chr06Ag139350	bZIP
AmaTu_Chr06Ag139520	NAC
AmaTu_Chr06Ag139660	Dof
AmaTu_Chr06Ag140040	NAC
AmaTu_Chr06Ag140120	HSF
AmaTu_Chr06Ag140420	bHLH
AmaTu_Chr06Ag140430	bHLH
AmaTu_Chr06Ag140630	bZIP
AmaTu_Chr06Ag140710	bHLH
AmaTu_Chr06Ag142200	Nin-like
AmaTu_Chr06Ag142400	bHLH
AmaTu_Chr07Ag142920	WRKY
AmaTu_Chr07Ag142950	GRAS
AmaTu_Chr07Ag143720	WRKY
AmaTu_Chr07Ag143730	WRKY
AmaTu_Chr07Ag143740	WRKY
AmaTu_Chr07Ag144550	FAR1
AmaTu_Chr07Ag144740	WRKY
AmaTu_Chr07Ag145540	bHLH
AmaTu_Chr07Ag145610	FAR1
AmaTu_Chr07Ag145710	GRAS
AmaTu_Chr07Ag145870	bHLH
AmaTu_Chr07Ag146620	NAC
AmaTu_Chr07Ag146650	NAC
AmaTu_Chr07Ag148650	bZIP
AmaTu_Chr07Ag148920	FAR1
AmaTu_Chr07Ag148990	FAR1
AmaTu_Chr07Ag149490	FAR1
AmaTu_Chr07Ag151150	NAC
AmaTu_Chr07Ag151520	FAR1
AmaTu_Chr07Ag153080	NAC
AmaTu_Chr07Ag153310	GATA
AmaTu_Chr07Ag153420	NF-YC
AmaTu_Chr07Ag153810	NF-YB
AmaTu_Chr07Ag154530	bHLH
AmaTu_Chr07Ag155260	bHLH
AmaTu_Chr07Ag155350	NAC
AmaTu_Chr07Ag155400	NF-YB
AmaTu_Chr07Ag155880	EIL
AmaTu_Chr07Ag155930	bZIP
AmaTu_Chr07Ag156710	GRAS
AmaTu_Chr07Ag157050	WRKY
AmaTu_Chr07Ag157130	CPP
AmaTu_Chr07Ag157370	bZIP
AmaTu_Chr07Ag157390	bHLH
AmaTu_Chr07Ag157780	GeBP
AmaTu_Chr07Ag158670	EIL
AmaTu_Chr07Ag158760	bHLH
AmaTu_Chr07Ag158780	Nin-like
AmaTu_Chr07Ag158970	Trihelix
AmaTu_Chr07Ag159420	NAC
AmaTu_Chr07Ag159530	NF-YA
AmaTu_Chr07Ag159780	GRAS
AmaTu_Chr07Ag159950	SRS
AmaTu_Chr07Ag160120	HSF
AmaTu_Chr08Ag162660	SBP
AmaTu_Chr08Ag162670	bZIP
AmaTu_Chr08Ag163390	bZIP
AmaTu_Chr08Ag165850	bHLH
AmaTu_Chr08Ag166350	GeBP
AmaTu_Chr08Ag166410	bHLH
AmaTu_Chr08Ag166770	BBR-BPC
AmaTu_Chr08Ag167020	LBD
AmaTu_Chr08Ag167090	NAC
AmaTu_Chr08Ag167430	FAR1
AmaTu_Chr08Ag167870	LBD
AmaTu_Chr08Ag168470	NAC
AmaTu_Chr08Ag168540	bZIP
AmaTu_Chr08Ag168670	Trihelix
AmaTu_Chr08Ag168700	NF-YB
AmaTu_Chr08Ag169120	GRAS
AmaTu_Chr08Ag169130	WRKY
AmaTu_Chr08Ag169670	GATA
AmaTu_Chr08Ag170690	Trihelix
AmaTu_Chr08Ag170800	WRKY
AmaTu_Chr08Ag170810	WRKY
AmaTu_Chr08Ag170870	TCP
AmaTu_Chr08Ag170880	TCP
AmaTu_Chr08Ag171340	SBP
AmaTu_Chr08Ag171790	E2F/DP
AmaTu_Chr08Ag172230	NAC
AmaTu_Chr08Ag172420	bHLH
AmaTu_Chr08Ag172490	bHLH
AmaTu_Chr08Ag172960	TCP
AmaTu_Chr08Ag173370	bHLH
AmaTu_Chr08Ag173780	TCP
AmaTu_Chr08Ag174280	bHLH
AmaTu_Chr08Ag174310	NAC
AmaTu_Chr08Ag174510	NAC
AmaTu_Chr08Ag174670	Dof
AmaTu_Chr08Ag174950	TCP
AmaTu_Chr08Ag174980	bHLH
AmaTu_Chr08Ag175020	bHLH
AmaTu_Chr08Ag175070	WRKY
AmaTu_Chr08Ag175580	bHLH
AmaTu_Chr08Ag175630	WRKY
AmaTu_Chr08Ag176050	bZIP
AmaTu_Chr08Ag176660	LBD
AmaTu_Chr08Ag176790	WRKY
AmaTu_Chr08Ag176810	bHLH
AmaTu_Chr08Ag177000	bHLH
AmaTu_Chr08Ag178720	E2F/DP
AmaTu_Chr08Ag178910	LBD
AmaTu_Chr08Ag179200	Dof
AmaTu_Chr09Ag180210	bHLH
AmaTu_Chr09Ag180460	WRKY
AmaTu_Chr09Ag181570	bZIP
AmaTu_Chr09Ag181790	Trihelix
AmaTu_Chr09Ag181850	GATA
AmaTu_Chr09Ag181860	HSF
AmaTu_Chr09Ag181990	Trihelix
AmaTu_Chr09Ag182000	Trihelix
AmaTu_Chr09Ag183170	TCP
AmaTu_Chr09Ag183530	bHLH
AmaTu_Chr09Ag184650	Trihelix
AmaTu_Chr09Ag185240	GATA
AmaTu_Chr09Ag186260	bHLH
AmaTu_Chr09Ag186530	Trihelix
AmaTu_Chr09Ag187260	bHLH
AmaTu_Chr09Ag189250	bZIP
AmaTu_Chr09Ag189370	Trihelix
AmaTu_Chr09Ag189740	bHLH
AmaTu_Chr09Ag189910	NF-YA
AmaTu_Chr09Ag190530	LBD
AmaTu_Chr09Ag191040	FAR1
AmaTu_Chr09Ag191140	bZIP
AmaTu_Chr09Ag191540	bZIP
AmaTu_Chr09Ag191650	LBD
AmaTu_Chr09Ag191740	WRKY
AmaTu_Chr09Ag191920	FAR1
AmaTu_Chr09Ag192140	LBD
AmaTu_Chr09Ag193270	FAR1
AmaTu_Chr09Ag193450	Dof
AmaTu_Chr09Ag194020	GRAS
AmaTu_Chr09Ag194030	GRAS
AmaTu_Chr09Ag194430	GRAS
AmaTu_Chr09Ag194450	GRAS
AmaTu_Chr09Ag195600	WRKY
AmaTu_Chr09Ag197120	FAR1
AmaTu_Chr09Ag197940	YABBY
AmaTu_Chr09Ag198280	E2F/DP
AmaTu_Chr09Ag198310	E2F/DP
AmaTu_Chr10Ag199220	FAR1
AmaTu_Chr10Ag200890	WRKY
AmaTu_Chr10Ag201410	bZIP
AmaTu_Chr10Ag201700	FAR1
AmaTu_Chr10Ag202760	LBD
AmaTu_Chr10Ag205500	ZF-HD
AmaTu_Chr10Ag205700	Trihelix
AmaTu_Chr10Ag205730	bZIP
AmaTu_Chr10Ag205770	WRKY
AmaTu_Chr10Ag205840	Dof
AmaTu_Chr10Ag205880	GRAS
AmaTu_Chr10Ag205900	LBD
AmaTu_Chr10Ag206880	Dof
AmaTu_Chr10Ag207560	Trihelix
AmaTu_Chr10Ag208120	BES1
AmaTu_Chr10Ag208750	bHLH
AmaTu_Chr10Ag209090	GRAS
AmaTu_Chr10Ag209180	HSF
AmaTu_Chr10Ag210110	GRAS
AmaTu_Chr10Ag210530	YABBY
AmaTu_Chr10Ag210540	NAC
AmaTu_Chr10Ag211020	Trihelix
AmaTu_Chr10Ag211520	BBR-BPC
AmaTu_Chr10Ag211640	bZIP
AmaTu_Chr10Ag212170	bHLH
AmaTu_Chr10Ag212350	bHLH
AmaTu_Chr10Ag212890	NAC
AmaTu_Chr10Ag213590	bHLH
AmaTu_Chr10Ag213710	GATA
AmaTu_Chr10Ag213880	Trihelix
AmaTu_Chr10Ag214540	NAC
AmaTu_Chr10Ag214940	Dof
AmaTu_Chr10Ag215120	Nin-like
AmaTu_Chr10Ag215770	WRKY
AmaTu_Chr10Ag216460	WRKY
AmaTu_Chr10Ag216470	WRKY
AmaTu_Chr11Ag216970	E2F/DP
AmaTu_Chr11Ag217590	SBP
AmaTu_Chr11Ag219730	bHLH
AmaTu_Chr11Ag220460	LBD
AmaTu_Chr11Ag220590	Trihelix
AmaTu_Chr11Ag221030	bZIP
AmaTu_Chr11Ag221430	bZIP
AmaTu_Chr11Ag221580	Dof
AmaTu_Chr11Ag221660	FAR1
AmaTu_Chr11Ag221910	WRKY
AmaTu_Chr11Ag222220	Dof
AmaTu_Chr11Ag222400	LBD
AmaTu_Chr11Ag222430	LBD
AmaTu_Chr11Ag222450	LBD
AmaTu_Chr11Ag222540	Dof
AmaTu_Chr11Ag222700	HSF
AmaTu_Chr11Ag222750	FAR1
AmaTu_Chr11Ag222770	FAR1
AmaTu_Chr11Ag223080	NAC
AmaTu_Chr11Ag223260	GATA
AmaTu_Chr11Ag223410	SRS
AmaTu_Chr11Ag223610	bZIP
AmaTu_Chr11Ag223870	GATA
AmaTu_Chr11Ag223890	ZF-HD
AmaTu_Chr11Ag224200	bZIP
AmaTu_Chr11Ag224290	GRAS
AmaTu_Chr11Ag224430	LBD
AmaTu_Chr11Ag224450	bHLH
AmaTu_Chr11Ag224470	bHLH
AmaTu_Chr11Ag224830	ZF-HD
AmaTu_Chr11Ag226030	bHLH
AmaTu_Chr11Ag226130	YABBY
AmaTu_Chr11Ag226180	SBP
AmaTu_Chr11Ag226740	TCP
AmaTu_Chr11Ag227050	bZIP
AmaTu_Chr11Ag227200	bHLH
AmaTu_Chr11Ag227210	bHLH
AmaTu_Chr11Ag227460	GRAS
AmaTu_Chr11Ag228050	Nin-like
AmaTu_Chr11Ag228100	FAR1
AmaTu_Chr11Ag228370	NAC
AmaTu_Chr11Ag229290	bHLH
AmaTu_Chr11Ag229340	bHLH
AmaTu_Chr11Ag229570	NAC
AmaTu_Chr11Ag229860	Dof
AmaTu_Chr11Ag229970	ZF-HD
AmaTu_Chr11Ag230530	YABBY
AmaTu_Chr11Ag231100	Trihelix
AmaTu_Chr11Ag231210	GATA
AmaTu_Chr11Ag231400	WRKY
AmaTu_Chr11Ag231580	SBP
AmaTu_Chr11Ag231760	TCP
AmaTu_Chr11Ag231810	NAC
AmaTu_Chr11Ag232060	TCP
AmaTu_Chr11Ag232260	Whirly
AmaTu_Chr11Ag232270	WRKY
AmaTu_Chr11Ag232490	Trihelix
AmaTu_Chr11Ag232910	bHLH
AmaTu_Chr11Ag232940	bHLH
AmaTu_Chr12Ag233390	NF-YB
AmaTu_Chr12Ag233870	WRKY
AmaTu_Chr12Ag235000	Nin-like
AmaTu_Chr12Ag235220	Dof
AmaTu_Chr12Ag235330	FAR1
AmaTu_Chr12Ag235510	bHLH
AmaTu_Chr12Ag235530	bHLH
AmaTu_Chr12Ag235910	bHLH
AmaTu_Chr12Ag236310	FAR1
AmaTu_Chr12Ag236440	GATA
AmaTu_Chr12Ag237060	SRS
AmaTu_Chr12Ag237930	bHLH
AmaTu_Chr12Ag238340	HSF
AmaTu_Chr12Ag238710	BBR-BPC
AmaTu_Chr12Ag238730	bZIP
AmaTu_Chr12Ag239600	NAC
AmaTu_Chr12Ag239690	WRKY
AmaTu_Chr12Ag240940	Dof
AmaTu_Chr12Ag241390	bHLH
AmaTu_Chr12Ag241400	LBD
AmaTu_Chr12Ag241550	BES1
AmaTu_Chr12Ag242200	NF-YC
AmaTu_Chr12Ag242250	WRKY
AmaTu_Chr12Ag242500	bHLH
AmaTu_Chr12Ag242570	Trihelix
AmaTu_Chr12Ag242610	LFY
AmaTu_Chr12Ag243130	Dof
AmaTu_Chr12Ag243250	TCP
AmaTu_Chr12Ag243520	bHLH
AmaTu_Chr12Ag243550	NAC
AmaTu_Chr12Ag243810	NAC
AmaTu_Chr12Ag243900	Dof
AmaTu_Chr12Ag243940	Nin-like
AmaTu_Chr12Ag244020	ZF-HD
AmaTu_Chr12Ag244200	TCP
AmaTu_Chr12Ag244350	bHLH
AmaTu_Chr12Ag244360	bHLH
AmaTu_Chr12Ag244730	bHLH
AmaTu_Chr12Ag244840	E2F/DP
AmaTu_Chr12Ag245090	SBP
AmaTu_Chr12Ag245330	bHLH
AmaTu_Chr12Ag245340	WRKY
AmaTu_Chr12Ag245630	WRKY
AmaTu_Chr12Ag245640	bZIP
AmaTu_Chr12Ag246180	LBD
AmaTu_Chr12Ag246280	LBD
AmaTu_Chr12Ag246340	bHLH
AmaTu_Chr12Ag246350	bHLH
AmaTu_Chr12Ag246480	WRKY
AmaTu_Chr12Ag246600	bHLH
AmaTu_Chr12Ag246750	HSF
AmaTu_Chr12Ag247320	E2F/DP
AmaTu_Chr12Ag247540	LBD
AmaTu_Chr12Ag247850	bHLH
AmaTu_Chr13Ag250130	FAR1
AmaTu_Chr13Ag250580	FAR1
AmaTu_Chr13Ag250960	FAR1
AmaTu_Chr13Ag251470	FAR1
AmaTu_Chr13Ag251890	HSF
AmaTu_Chr13Ag252380	CPP
AmaTu_Chr13Ag253010	bHLH
AmaTu_Chr13Ag253110	NAC
AmaTu_Chr13Ag253260	FAR1
AmaTu_Chr13Ag255590	HSF
AmaTu_Chr13Ag255740	bHLH
AmaTu_Chr13Ag255900	HRT-like
AmaTu_Chr13Ag256230	bHLH
AmaTu_Chr13Ag257320	TCP
AmaTu_Chr13Ag257600	WRKY
AmaTu_Chr13Ag257660	WRKY
AmaTu_Chr13Ag258010	BES1
AmaTu_Chr13Ag258070	HSF
AmaTu_Chr13Ag258400	Dof
AmaTu_Chr13Ag258860	NF-YB
AmaTu_Chr13Ag258930	GRAS
AmaTu_Chr13Ag259490	WRKY
AmaTu_Chr13Ag259750	bZIP
AmaTu_Chr13Ag260190	GeBP
AmaTu_Chr13Ag260460	bHLH
AmaTu_Chr13Ag261160	NAC
AmaTu_Chr13Ag261300	Dof
AmaTu_Chr13Ag261550	bHLH
AmaTu_Chr13Ag261640	Dof
AmaTu_Chr13Ag261660	Dof
AmaTu_Chr13Ag261720	Dof
AmaTu_Chr13Ag261730	SBP
AmaTu_Chr14Ag261900	FAR1
AmaTu_Chr14Ag262560	WRKY
AmaTu_Chr14Ag263550	FAR1
AmaTu_Chr14Ag263680	CPP
AmaTu_Chr14Ag264340	NF-YC
AmaTu_Chr14Ag265050	bZIP
AmaTu_Chr14Ag265400	FAR1
AmaTu_Chr14Ag266830	WRKY
AmaTu_Chr14Ag266990	bHLH
AmaTu_Chr14Ag267150	NAC
AmaTu_Chr14Ag267280	ZF-HD
AmaTu_Chr14Ag267350	NAC
AmaTu_Chr14Ag267440	BBR-BPC
AmaTu_Chr14Ag267470	BBR-BPC
AmaTu_Chr14Ag267540	WRKY
AmaTu_Chr14Ag269000	LBD
AmaTu_Chr14Ag269620	bHLH
AmaTu_Chr14Ag270510	WRKY
AmaTu_Chr14Ag270660	HSF
AmaTu_Chr14Ag270790	LBD
AmaTu_Chr14Ag270800	LBD
AmaTu_Chr14Ag270870	LBD
AmaTu_Chr14Ag270880	LBD
AmaTu_Chr14Ag270890	LBD
AmaTu_Chr14Ag270900	LBD
AmaTu_Chr14Ag270910	LBD
AmaTu_Chr14Ag270990	LBD
AmaTu_Chr14Ag271000	LBD
AmaTu_Chr14Ag271010	LBD
AmaTu_Chr14Ag271020	LBD
AmaTu_Chr14Ag271030	LBD
AmaTu_Chr14Ag271820	GATA
AmaTu_Chr14Ag272450	WRKY
AmaTu_Chr14Ag273290	LBD
AmaTu_Chr14Ag273710	LBD
AmaTu_Chr14Ag273900	LBD
AmaTu_Chr14Ag274280	bHLH
AmaTu_Chr14Ag275590	TCP
AmaTu_Chr14Ag276000	LBD
AmaTu_Chr14Ag276510	bHLH
AmaTu_Chr14Ag276660	bZIP
AmaTu_Chr14Ag277160	NF-YA
AmaTu_Chr15Ag278080	FAR1
AmaTu_Chr15Ag278180	FAR1
AmaTu_Chr15Ag278880	NAC
AmaTu_Chr15Ag279370	NF-YB
AmaTu_Chr15Ag279540	bHLH
AmaTu_Chr15Ag281780	LBD
AmaTu_Chr15Ag282990	NF-YB
AmaTu_Chr15Ag283620	FAR1
AmaTu_Chr15Ag284000	EIL
AmaTu_Chr15Ag284030	EIL
AmaTu_Chr15Ag284450	LBD
AmaTu_Chr15Ag284520	bHLH
AmaTu_Chr15Ag284780	NF-YA
AmaTu_Chr15Ag285070	CPP
AmaTu_Chr15Ag285290	bZIP
AmaTu_Chr15Ag285520	GeBP
AmaTu_Chr15Ag285660	NF-YA
AmaTu_Chr15Ag286410	NAC
AmaTu_Chr15Ag286470	NAC
AmaTu_Chr15Ag287230	NAC
AmaTu_Chr15Ag287820	bHLH
AmaTu_Chr15Ag287830	bHLH
AmaTu_Chr15Ag288230	bZIP
AmaTu_Chr15Ag288370	bZIP
AmaTu_Chr15Ag288520	NAC
AmaTu_Chr15Ag288700	SBP
AmaTu_Chr15Ag288980	NAC
AmaTu_Chr15Ag289300	bHLH
AmaTu_Chr15Ag289610	GRAS
AmaTu_Chr15Ag289640	bHLH
AmaTu_Chr15Ag291040	WRKY
AmaTu_Chr15Ag291080	GRAS
AmaTu_Chr15Ag291240	NF-YB
AmaTu_Chr15Ag291290	TCP
AmaTu_Chr16Ag291650	WRKY
AmaTu_Chr16Ag292210	WRKY
AmaTu_Chr16Ag292580	NAC
AmaTu_Chr16Ag292880	bZIP
AmaTu_Chr16Ag293060	bZIP
AmaTu_Chr16Ag293140	GATA
AmaTu_Chr16Ag293190	Trihelix
AmaTu_Chr16Ag293420	Trihelix
AmaTu_Chr16Ag294030	bHLH
AmaTu_Chr16Ag294430	NF-YB
AmaTu_Chr16Ag295450	GATA
AmaTu_Chr16Ag297530	LBD
AmaTu_Chr16Ag297600	GATA
AmaTu_Chr16Ag297700	FAR1
AmaTu_Chr16Ag297710	FAR1
AmaTu_Chr16Ag297970	NF-YB
AmaTu_Chr16Ag298520	bZIP
AmaTu_Chr16Ag298660	Trihelix
AmaTu_Chr16Ag299770	NF-YB
AmaTu_Chr16Ag300000	bZIP
AmaTu_Chr16Ag300020	LBD
AmaTu_Chr16Ag300140	WRKY
AmaTu_Chr16Ag300200	WRKY
AmaTu_Chr16Ag300430	LBD
AmaTu_Chr16Ag301230	FAR1
AmaTu_Chr16Ag301260	FAR1
AmaTu_Chr16Ag301580	Dof
AmaTu_Chr16Ag301930	FAR1
AmaTu_Chr16Ag302290	GRAS
AmaTu_Chr16Ag302300	GRAS
AmaTu_Chr16Ag302310	GRAS
AmaTu_Chr16Ag302550	FAR1
AmaTu_Chr16Ag305140	E2F/DP
AmaTu_Chr01Ag011540	ARF
AmaTu_Chr02Ag029990	ARF
AmaTu_Chr02Ag043380	ARF
AmaTu_Chr04Ag092900	ARF
AmaTu_Chr04Ag102520	ARF
AmaTu_Chr06Ag132960	ARF
AmaTu_Chr07Ag156140	ARF
AmaTu_Chr08Ag165960	ARF
AmaTu_Chr08Ag172520	ARF
AmaTu_Chr09Ag182870	ARF
AmaTu_Chr10Ag215230	ARF
AmaTu_Chr11Ag228150	ARF
AmaTu_Chr12Ag242510	ARF
AmaTu_Chr13Ag255090	ARF
AmaTu_Chr14Ag268490	ARF
AmaTu_Chr14Ag268570	ARF
AmaTu_Chr15Ag286220	ARF
AmaTu_Chr16Ag294980	ARF
AmaTu_Chr01Ag020460	B3
AmaTu_Chr02Ag029220	B3
AmaTu_Chr02Ag036620	B3
AmaTu_Chr02Ag036790	B3
AmaTu_Chr02Ag044590	B3
AmaTu_Chr02Ag052900	B3
AmaTu_Chr03Ag071790	B3
AmaTu_Chr03Ag072280	B3
AmaTu_Chr04Ag086640	B3
AmaTu_Chr04Ag094810	B3
AmaTu_Chr04Ag094820	B3
AmaTu_Chr05Ag113450	B3
AmaTu_Chr06Ag132770	B3
AmaTu_Chr06Ag138190	B3
AmaTu_Chr07Ag153950	B3
AmaTu_Chr07Ag153960	B3
AmaTu_Chr07Ag156470	B3
AmaTu_Chr07Ag156480	B3
AmaTu_Chr08Ag167360	B3
AmaTu_Chr08Ag173880	B3
AmaTu_Chr08Ag176130	B3
AmaTu_Chr09Ag180980	B3
AmaTu_Chr09Ag185470	B3
AmaTu_Chr09Ag185480	B3
AmaTu_Chr09Ag186230	B3
AmaTu_Chr09Ag191530	B3
AmaTu_Chr10Ag207400	B3
AmaTu_Chr10Ag214430	B3
AmaTu_Chr11Ag222650	B3
AmaTu_Chr11Ag222960	B3
AmaTu_Chr11Ag225240	B3
AmaTu_Chr11Ag228210	B3
AmaTu_Chr11Ag228220	B3
AmaTu_Chr11Ag228900	B3
AmaTu_Chr12Ag235740	B3
AmaTu_Chr15Ag289540	B3
AmaTu_Chr15Ag290040	B3
AmaTu_Chr03Ag065270	AP2
AmaTu_Chr03Ag069300	AP2
AmaTu_Chr04Ag091890	AP2
AmaTu_Chr07Ag158850	AP2
AmaTu_Chr07Ag160870	AP2
AmaTu_Chr11Ag221720	AP2
AmaTu_Chr14Ag269430	AP2
AmaTu_Chr15Ag285910	AP2
AmaTu_Chr16Ag294410	AP2
AmaTu_Chr05Ag105840	AP2
AmaTu_Chr01Ag009140	AP2
AmaTu_Chr01Ag004590	ERF
AmaTu_Chr01Ag005530	ERF
AmaTu_Chr01Ag006180	ERF
AmaTu_Chr01Ag007220	ERF
AmaTu_Chr01Ag015510	ERF
AmaTu_Chr01Ag016360	ERF
AmaTu_Chr01Ag023620	ERF
AmaTu_Chr01Ag024370	ERF
AmaTu_Chr01Ag025490	ERF
AmaTu_Chr01Ag028080	ERF
AmaTu_Chr02Ag033800	ERF
AmaTu_Chr02Ag053360	ERF
AmaTu_Chr02Ag055850	ERF
AmaTu_Chr03Ag065180	ERF
AmaTu_Chr03Ag066170	ERF
AmaTu_Chr03Ag069770	ERF
AmaTu_Chr03Ag077110	ERF
AmaTu_Chr03Ag078580	ERF
AmaTu_Chr03Ag080040	ERF
AmaTu_Chr03Ag081820	ERF
AmaTu_Chr04Ag090280	ERF
AmaTu_Chr04Ag092970	ERF
AmaTu_Chr04Ag093600	ERF
AmaTu_Chr04Ag102340	ERF
AmaTu_Chr04Ag102350	ERF
AmaTu_Chr04Ag102720	ERF
AmaTu_Chr05Ag107440	ERF
AmaTu_Chr05Ag108410	ERF
AmaTu_Chr05Ag111240	ERF
AmaTu_Chr05Ag111270	ERF
AmaTu_Chr05Ag111310	ERF
AmaTu_Chr05Ag119320	ERF
AmaTu_Chr05Ag121480	ERF
AmaTu_Chr05Ag122160	ERF
AmaTu_Chr06Ag124740	ERF
AmaTu_Chr06Ag125380	ERF
AmaTu_Chr06Ag132610	ERF
AmaTu_Chr06Ag133950	ERF
AmaTu_Chr06Ag134930	ERF
AmaTu_Chr06Ag136490	ERF
AmaTu_Chr06Ag138980	ERF
AmaTu_Chr07Ag144260	ERF
AmaTu_Chr07Ag146210	ERF
AmaTu_Chr07Ag146720	ERF
AmaTu_Chr07Ag147910	ERF
AmaTu_Chr07Ag158540	ERF
AmaTu_Chr07Ag160240	ERF
AmaTu_Chr07Ag160250	ERF
AmaTu_Chr08Ag172630	ERF
AmaTu_Chr08Ag176470	ERF
AmaTu_Chr08Ag176480	ERF
AmaTu_Chr08Ag176550	ERF
AmaTu_Chr09Ag181760	ERF
AmaTu_Chr09Ag185330	ERF
AmaTu_Chr09Ag186860	ERF
AmaTu_Chr09Ag189220	ERF
AmaTu_Chr09Ag190810	ERF
AmaTu_Chr09Ag190820	ERF
AmaTu_Chr09Ag196800	ERF
AmaTu_Chr10Ag207130	ERF
AmaTu_Chr10Ag208950	ERF
AmaTu_Chr10Ag209050	ERF
AmaTu_Chr10Ag213190	ERF
AmaTu_Chr10Ag213280	ERF
AmaTu_Chr10Ag213370	ERF
AmaTu_Chr10Ag215830	ERF
AmaTu_Chr10Ag216120	ERF
AmaTu_Chr11Ag220200	ERF
AmaTu_Chr11Ag222680	ERF
AmaTu_Chr11Ag225180	ERF
AmaTu_Chr11Ag228720	ERF
AmaTu_Chr11Ag229210	ERF
AmaTu_Chr12Ag234310	ERF
AmaTu_Chr12Ag234580	ERF
AmaTu_Chr12Ag236100	ERF
AmaTu_Chr12Ag236220	ERF
AmaTu_Chr12Ag241510	ERF
AmaTu_Chr12Ag242560	ERF
AmaTu_Chr12Ag245990	ERF
AmaTu_Chr12Ag246130	ERF
AmaTu_Chr13Ag252640	ERF
AmaTu_Chr13Ag254170	ERF
AmaTu_Chr13Ag255120	ERF
AmaTu_Chr14Ag272010	ERF
AmaTu_Chr14Ag272660	ERF
AmaTu_Chr14Ag273150	ERF
AmaTu_Chr14Ag273580	ERF
AmaTu_Chr14Ag274000	ERF
AmaTu_Chr15Ag282020	ERF
AmaTu_Chr15Ag284040	ERF
AmaTu_Chr15Ag284410	ERF
AmaTu_Chr15Ag290590	ERF
AmaTu_Chr16Ag295660	ERF
AmaTu_Chr16Ag298500	ERF
AmaTu_Chr16Ag304090	ERF
AmaTu_Chr01Ag020510	DBB
AmaTu_Chr02Ag031010	DBB
AmaTu_Chr02Ag037200	DBB
AmaTu_Chr02Ag051230	DBB
AmaTu_Chr02Ag051390	DBB
AmaTu_Chr05Ag113340	DBB
AmaTu_Chr06Ag134210	DBB
AmaTu_Chr07Ag151590	DBB
AmaTu_Chr11Ag223130	DBB
AmaTu_Chr11Ag231970	DBB
AmaTu_Chr01Ag000140	CO-like
AmaTu_Chr02Ag045800	CO-like
AmaTu_Chr03Ag075300	CO-like
AmaTu_Chr04Ag092230	CO-like
AmaTu_Chr09Ag184070	CO-like
AmaTu_Chr10Ag202640	CO-like
AmaTu_Chr13Ag253850	CO-like
AmaTu_Chr13Ag253950	CO-like
AmaTu_Chr14Ag276680	CO-like
AmaTu_Chr01Ag006280	ARR-B
AmaTu_Chr01Ag019810	ARR-B
AmaTu_Chr03Ag080970	ARR-B
AmaTu_Chr05Ag110110	ARR-B
AmaTu_Chr05Ag121390	ARR-B
AmaTu_Chr10Ag213130	ARR-B
AmaTu_Chr11Ag231220	ARR-B
AmaTu_Chr12Ag237510	ARR-B
AmaTu_Chr14Ag272610	ARR-B
AmaTu_Chr15Ag281920	ARR-B
AmaTu_Chr01Ag002670	G2-like
AmaTu_Chr01Ag004220	G2-like
AmaTu_Chr01Ag015250	G2-like
AmaTu_Chr01Ag025260	G2-like
AmaTu_Chr01Ag026720	G2-like
AmaTu_Chr01Ag026730	G2-like
AmaTu_Chr01Ag027360	G2-like
AmaTu_Chr02Ag031630	G2-like
AmaTu_Chr02Ag042340	G2-like
AmaTu_Chr02Ag047110	G2-like
AmaTu_Chr02Ag053130	G2-like
AmaTu_Chr02Ag053400	G2-like
AmaTu_Chr03Ag063050	G2-like
AmaTu_Chr03Ag066870	G2-like
AmaTu_Chr03Ag075130	G2-like
AmaTu_Chr03Ag079330	G2-like
AmaTu_Chr04Ag088420	G2-like
AmaTu_Chr04Ag097810	G2-like
AmaTu_Chr04Ag099200	G2-like
AmaTu_Chr04Ag099210	G2-like
AmaTu_Chr05Ag103430	G2-like
AmaTu_Chr05Ag103640	G2-like
AmaTu_Chr05Ag104550	G2-like
AmaTu_Chr05Ag106500	G2-like
AmaTu_Chr05Ag106830	G2-like
AmaTu_Chr06Ag131590	G2-like
AmaTu_Chr09Ag188010	G2-like
AmaTu_Chr10Ag211790	G2-like
AmaTu_Chr11Ag226640	G2-like
AmaTu_Chr11Ag229790	G2-like
AmaTu_Chr12Ag238980	G2-like
AmaTu_Chr13Ag248300	G2-like
AmaTu_Chr13Ag258770	G2-like
AmaTu_Chr14Ag273740	G2-like
AmaTu_Chr14Ag273750	G2-like
AmaTu_Chr14Ag274830	G2-like
AmaTu_Chr15Ag286710	G2-like
AmaTu_Chr16Ag292160	G2-like
AmaTu_Chr16Ag297390	G2-like
AmaTu_Chr16Ag302790	G2-like
AmaTu_Chr01Ag000070	MIKC_MADS
AmaTu_Chr01Ag000490	MIKC_MADS
AmaTu_Chr01Ag000530	MIKC_MADS
AmaTu_Chr02Ag058810	MIKC_MADS
AmaTu_Chr02Ag058890	MIKC_MADS
AmaTu_Chr03Ag080010	MIKC_MADS
AmaTu_Chr04Ag097040	MIKC_MADS
AmaTu_Chr05Ag105710	MIKC_MADS
AmaTu_Chr06Ag138360	MIKC_MADS
AmaTu_Chr08Ag173480	MIKC_MADS
AmaTu_Chr08Ag173490	MIKC_MADS
AmaTu_Chr11Ag221880	MIKC_MADS
AmaTu_Chr12Ag233950	MIKC_MADS
AmaTu_Chr12Ag239930	MIKC_MADS
AmaTu_Chr12Ag239940	MIKC_MADS
AmaTu_Chr13Ag257930	MIKC_MADS
AmaTu_Chr14Ag276450	MIKC_MADS
AmaTu_Chr14Ag276790	MIKC_MADS
AmaTu_Chr01Ag026820	M-type_MADS
AmaTu_Chr02Ag034480	M-type_MADS
AmaTu_Chr02Ag039520	M-type_MADS
AmaTu_Chr02Ag049400	M-type_MADS
AmaTu_Chr02Ag049440	M-type_MADS
AmaTu_Chr02Ag057150	M-type_MADS
AmaTu_Chr02Ag057240	M-type_MADS
AmaTu_Chr02Ag058820	M-type_MADS
AmaTu_Chr02Ag059760	M-type_MADS
AmaTu_Chr03Ag082480	M-type_MADS
AmaTu_Chr03Ag082490	M-type_MADS
AmaTu_Chr04Ag096660	M-type_MADS
AmaTu_Chr05Ag115620	M-type_MADS
AmaTu_Chr06Ag128440	M-type_MADS
AmaTu_Chr06Ag128520	M-type_MADS
AmaTu_Chr06Ag128530	M-type_MADS
AmaTu_Chr06Ag133760	M-type_MADS
AmaTu_Chr06Ag134710	M-type_MADS
AmaTu_Chr06Ag135660	M-type_MADS
AmaTu_Chr06Ag135870	M-type_MADS
AmaTu_Chr07Ag149640	M-type_MADS
AmaTu_Chr07Ag161650	M-type_MADS
AmaTu_Chr07Ag161910	M-type_MADS
AmaTu_Chr08Ag173020	M-type_MADS
AmaTu_Chr08Ag174660	M-type_MADS
AmaTu_Chr10Ag199970	M-type_MADS
AmaTu_Chr10Ag200780	M-type_MADS
AmaTu_Chr10Ag200790	M-type_MADS
AmaTu_Chr10Ag202710	M-type_MADS
AmaTu_Chr11Ag221010	M-type_MADS
AmaTu_Chr11Ag223400	M-type_MADS
AmaTu_Chr12Ag243880	M-type_MADS
AmaTu_Chr13Ag260500	M-type_MADS
AmaTu_Chr15Ag283670	M-type_MADS
AmaTu_Chr16Ag301690	M-type_MADS
AmaTu_Chr01Ag020040	GRF
AmaTu_Chr03Ag070500	GRF
AmaTu_Chr04Ag094750	GRF
AmaTu_Chr05Ag117610	GRF
AmaTu_Chr06Ag130890	GRF
AmaTu_Chr06Ag140670	GRF
AmaTu_Chr09Ag181710	GRF
AmaTu_Chr09Ag189710	GRF
AmaTu_Chr10Ag214610	GRF
AmaTu_Chr11Ag224120	GRF
AmaTu_Chr01Ag018540	HB-other
AmaTu_Chr02Ag031620	HB-other
AmaTu_Chr02Ag047120	HB-other
AmaTu_Chr07Ag148580	HB-other
AmaTu_Chr07Ag159900	HB-other
AmaTu_Chr15Ag288390	HB-other
AmaTu_Chr16Ag300690	WOX
AmaTu_Chr09Ag192480	WOX
AmaTu_Chr08Ag167100	WOX
AmaTu_Chr02Ag043650	WOX
AmaTu_Chr06Ag140050	WOX
AmaTu_Chr14Ag273960	WOX
AmaTu_Chr09Ag193420	WOX
AmaTu_Chr03Ag060790	WOX
AmaTu_Chr04Ag102680	WOX
AmaTu_Chr06Ag138290	WOX
AmaTu_Chr03Ag068500	WOX
AmaTu_Chr06Ag123430	TALE
AmaTu_Chr16Ag304810	TALE
AmaTu_Chr12Ag241590	TALE
AmaTu_Chr10Ag206920	TALE
AmaTu_Chr12Ag233680	TALE
AmaTu_Chr06Ag123490	TALE
AmaTu_Chr02Ag030360	TALE
AmaTu_Chr01Ag002860	TALE
AmaTu_Chr08Ag169580	TALE
AmaTu_Chr11Ag232170	HD-ZIP
AmaTu_Chr03Ag072130	HD-ZIP
AmaTu_Chr03Ag078910	HD-ZIP
AmaTu_Chr11Ag225390	HD-ZIP
AmaTu_Chr12Ag244430	HD-ZIP
AmaTu_Chr14Ag266900	HD-ZIP
AmaTu_Chr10Ag213310	HD-ZIP
AmaTu_Chr08Ag175240	HD-ZIP
AmaTu_Chr03Ag068850	HD-ZIP
AmaTu_Chr03Ag072820	HD-ZIP
AmaTu_Chr06Ag125810	HD-ZIP
AmaTu_Chr11Ag221320	HD-ZIP
AmaTu_Chr03Ag083130	HD-ZIP
AmaTu_Chr05Ag117760	HD-ZIP
AmaTu_Chr06Ag132970	HD-ZIP
AmaTu_Chr15Ag285100	HD-ZIP
AmaTu_Chr16Ag293430	HD-ZIP
AmaTu_Chr09Ag182070	HD-ZIP
AmaTu_Chr10Ag214670	HD-ZIP
AmaTu_Chr05Ag106970	HD-ZIP
AmaTu_Chr04Ag098850	TALE
AmaTu_Chr08Ag166280	TALE
AmaTu_Chr11Ag230540	TALE
AmaTu_Chr01Ag006090	TALE
AmaTu_Chr10Ag208850	TALE
AmaTu_Chr13Ag259830	HD-ZIP
AmaTu_Chr02Ag055460	HD-ZIP
AmaTu_Chr04Ag099860	HD-ZIP
AmaTu_Chr06Ag129870	HD-ZIP
AmaTu_Chr02Ag055860	HD-ZIP
AmaTu_Chr02Ag033880	HD-ZIP
AmaTu_Chr01Ag007330	HD-ZIP
AmaTu_Chr14Ag271830	HD-ZIP
AmaTu_Chr02Ag030190	HD-ZIP
AmaTu_Chr02Ag045390	HD-ZIP
AmaTu_Chr01Ag015080	HD-ZIP
AmaTu_Chr10Ag211860	HD-ZIP
AmaTu_Chr05Ag121180	HD-ZIP
AmaTu_Chr08Ag178370	HB-PHD
AmaTu_Chr01Ag000170	C2H2
AmaTu_Chr01Ag001200	C3H
AmaTu_Chr01Ag004000	C3H
AmaTu_Chr01Ag006240	C2H2
AmaTu_Chr01Ag007920	C3H
AmaTu_Chr01Ag010690	C2H2
AmaTu_Chr01Ag015780	C3H
AmaTu_Chr01Ag023280	C3H
AmaTu_Chr01Ag024720	C2H2
AmaTu_Chr01Ag025010	C3H
AmaTu_Chr01Ag025500	C2H2
AmaTu_Chr01Ag025520	C3H
AmaTu_Chr01Ag026870	C2H2
AmaTu_Chr02Ag028550	C3H
AmaTu_Chr02Ag028770	C3H
AmaTu_Chr02Ag029810	C3H
AmaTu_Chr02Ag029820	C3H
AmaTu_Chr02Ag029970	C3H
AmaTu_Chr02Ag031580	C2H2
AmaTu_Chr02Ag031680	C3H
AmaTu_Chr02Ag041180	C3H
AmaTu_Chr02Ag044030	C3H
AmaTu_Chr02Ag045020	C2H2
AmaTu_Chr02Ag045170	C2H2
AmaTu_Chr02Ag045230	C2H2
AmaTu_Chr02Ag045240	C2H2
AmaTu_Chr02Ag046860	C3H
AmaTu_Chr02Ag047040	C2H2
AmaTu_Chr02Ag051040	C3H
AmaTu_Chr02Ag051440	C3H
AmaTu_Chr02Ag056250	C2H2
AmaTu_Chr02Ag058730	C2H2
AmaTu_Chr03Ag060920	C2H2
AmaTu_Chr03Ag062310	C2H2
AmaTu_Chr03Ag063080	C2H2
AmaTu_Chr03Ag063120	C3H
AmaTu_Chr03Ag063730	C3H
AmaTu_Chr03Ag071590	C3H
AmaTu_Chr03Ag073150	C2H2
AmaTu_Chr03Ag073510	C2H2
AmaTu_Chr03Ag074320	C3H
AmaTu_Chr03Ag082880	C2H2
AmaTu_Chr04Ag085410	C3H
AmaTu_Chr04Ag091320	C3H
AmaTu_Chr04Ag092100	C2H2
AmaTu_Chr04Ag094050	C3H
AmaTu_Chr04Ag094470	C2H2
AmaTu_Chr04Ag095290	C2H2
AmaTu_Chr04Ag096170	LSD
AmaTu_Chr04Ag102490	C2H2
AmaTu_Chr05Ag104030	C2H2
AmaTu_Chr05Ag105980	C2H2
AmaTu_Chr05Ag106860	C3H
AmaTu_Chr05Ag107260	C2H2
AmaTu_Chr05Ag108630	C3H
AmaTu_Chr05Ag110770	C2H2
AmaTu_Chr05Ag111670	C3H
AmaTu_Chr05Ag122730	C2H2
AmaTu_Chr06Ag127390	C2H2
AmaTu_Chr06Ag130170	C3H
AmaTu_Chr06Ag130180	C3H
AmaTu_Chr06Ag130210	C3H
AmaTu_Chr06Ag130220	C3H
AmaTu_Chr06Ag131060	C2H2
AmaTu_Chr06Ag132300	C2H2
AmaTu_Chr06Ag133780	C2H2
AmaTu_Chr06Ag138070	C2H2
AmaTu_Chr06Ag139850	C2H2
AmaTu_Chr06Ag140980	C2H2
AmaTu_Chr07Ag144970	C3H
AmaTu_Chr07Ag145590	C2H2
AmaTu_Chr07Ag157620	C3H
AmaTu_Chr07Ag158430	C3H
AmaTu_Chr07Ag158460	C2H2
AmaTu_Chr07Ag158910	C2H2
AmaTu_Chr07Ag159520	C3H
AmaTu_Chr07Ag159570	C2H2
AmaTu_Chr07Ag160540	C2H2
AmaTu_Chr07Ag160560	C2H2
AmaTu_Chr07Ag160580	C2H2
AmaTu_Chr07Ag161120	C3H
AmaTu_Chr08Ag167640	C2H2
AmaTu_Chr08Ag167790	C3H
AmaTu_Chr08Ag169240	C3H
AmaTu_Chr08Ag169480	C3H
AmaTu_Chr08Ag169520	C3H
AmaTu_Chr08Ag171800	C2H2
AmaTu_Chr08Ag173660	C3H
AmaTu_Chr08Ag173950	C2H2
AmaTu_Chr08Ag177250	C2H2
AmaTu_Chr09Ag180900	C3H
AmaTu_Chr09Ag182630	C2H2
AmaTu_Chr09Ag183140	C2H2
AmaTu_Chr09Ag183320	C3H
AmaTu_Chr09Ag190500	C2H2
AmaTu_Chr09Ag191050	C2H2
AmaTu_Chr09Ag191060	C2H2
AmaTu_Chr09Ag195930	C2H2
AmaTu_Chr09Ag196740	C3H
AmaTu_Chr10Ag201210	C3H
AmaTu_Chr10Ag207350	C2H2
AmaTu_Chr10Ag211580	C2H2
AmaTu_Chr10Ag212410	C2H2
AmaTu_Chr10Ag212530	LSD
AmaTu_Chr10Ag212540	LSD
AmaTu_Chr10Ag213390	C2H2
AmaTu_Chr11Ag217120	C2H2
AmaTu_Chr11Ag217850	C2H2
AmaTu_Chr11Ag217930	C3H
AmaTu_Chr11Ag219770	C3H
AmaTu_Chr11Ag220810	C2H2
AmaTu_Chr11Ag223170	C3H
AmaTu_Chr11Ag225630	C2H2
AmaTu_Chr11Ag225750	C2H2
AmaTu_Chr11Ag225760	C2H2
AmaTu_Chr11Ag225840	C2H2
AmaTu_Chr11Ag225850	C2H2
AmaTu_Chr11Ag225860	C2H2
AmaTu_Chr11Ag225870	C2H2
AmaTu_Chr11Ag225880	C2H2
AmaTu_Chr11Ag225890	C2H2
AmaTu_Chr11Ag227840	C3H
AmaTu_Chr11Ag228280	C3H
AmaTu_Chr11Ag228400	C2H2
AmaTu_Chr12Ag243230	C3H
AmaTu_Chr12Ag246740	C2H2
AmaTu_Chr13Ag248740	C2H2
AmaTu_Chr13Ag249580	C2H2
AmaTu_Chr13Ag250630	C3H
AmaTu_Chr13Ag250680	C2H2
AmaTu_Chr13Ag253180	C3H
AmaTu_Chr13Ag256240	C2H2
AmaTu_Chr13Ag257330	LSD
AmaTu_Chr14Ag264840	C2H2
AmaTu_Chr14Ag268420	C2H2
AmaTu_Chr14Ag270780	C2H2
AmaTu_Chr14Ag271440	C3H
AmaTu_Chr14Ag272120	C2H2
AmaTu_Chr14Ag272640	C2H2
AmaTu_Chr14Ag272650	C2H2
AmaTu_Chr14Ag274190	C3H
AmaTu_Chr14Ag274820	C2H2
AmaTu_Chr14Ag277200	C3H
AmaTu_Chr14Ag277250	C2H2
AmaTu_Chr14Ag277270	C2H2
AmaTu_Chr15Ag280130	C3H
AmaTu_Chr15Ag281210	C3H
AmaTu_Chr15Ag284300	C3H
AmaTu_Chr15Ag284320	C2H2
AmaTu_Chr15Ag285390	C3H
AmaTu_Chr15Ag289180	C2H2
AmaTu_Chr16Ag293740	C2H2
AmaTu_Chr16Ag294040	C2H2
AmaTu_Chr16Ag296660	C3H
AmaTu_Chr16Ag299040	C3H
AmaTu_Chr16Ag299110	C2H2
AmaTu_Chr16Ag299570	C2H2
AmaTu_Chr16Ag304070	C3H
AmaTu_Chr01Ag000560	MYB
AmaTu_Chr01Ag000780	MYB
AmaTu_Chr01Ag000940	MYB
AmaTu_Chr01Ag003160	MYB
AmaTu_Chr01Ag003390	MYB
AmaTu_Chr01Ag004130	MYB
AmaTu_Chr01Ag006810	MYB
AmaTu_Chr01Ag023740	MYB
AmaTu_Chr01Ag027370	MYB
AmaTu_Chr02Ag033240	MYB
AmaTu_Chr02Ag034460	MYB
AmaTu_Chr02Ag041810	MYB
AmaTu_Chr02Ag050550	MYB
AmaTu_Chr02Ag057230	MYB
AmaTu_Chr03Ag064620	MYB
AmaTu_Chr03Ag067550	MYB
AmaTu_Chr03Ag078890	MYB
AmaTu_Chr04Ag091370	MYB
AmaTu_Chr04Ag092130	MYB
AmaTu_Chr04Ag093580	MYB
AmaTu_Chr04Ag094700	MYB
AmaTu_Chr04Ag095500	MYB
AmaTu_Chr04Ag101090	MYB
AmaTu_Chr05Ag103360	MYB
AmaTu_Chr05Ag103700	MYB
AmaTu_Chr05Ag111000	MYB
AmaTu_Chr05Ag111550	MYB
AmaTu_Chr05Ag116240	MYB
AmaTu_Chr05Ag120960	MYB
AmaTu_Chr05Ag120970	MYB
AmaTu_Chr05Ag120980	MYB
AmaTu_Chr06Ag125540	MYB
AmaTu_Chr06Ag126590	MYB
AmaTu_Chr06Ag126960	MYB
AmaTu_Chr06Ag129510	MYB
AmaTu_Chr06Ag132700	MYB
AmaTu_Chr06Ag137490	MYB
AmaTu_Chr06Ag140220	MYB
AmaTu_Chr06Ag140760	MYB
AmaTu_Chr07Ag144730	MYB
AmaTu_Chr07Ag155340	MYB
AmaTu_Chr07Ag159640	MYB
AmaTu_Chr08Ag174720	MYB
AmaTu_Chr08Ag175820	MYB
AmaTu_Chr08Ag176180	MYB
AmaTu_Chr08Ag178880	MYB
AmaTu_Chr08Ag179210	MYB
AmaTu_Chr09Ag182760	MYB
AmaTu_Chr09Ag190210	MYB
AmaTu_Chr09Ag192820	MYB
AmaTu_Chr09Ag195680	MYB
AmaTu_Chr09Ag195960	MYB
AmaTu_Chr10Ag199530	MYB
AmaTu_Chr10Ag200810	MYB
AmaTu_Chr10Ag204090	MYB
AmaTu_Chr10Ag204190	MYB
AmaTu_Chr10Ag204210	MYB
AmaTu_Chr10Ag209250	MYB
AmaTu_Chr10Ag210900	MYB
AmaTu_Chr10Ag212060	MYB
AmaTu_Chr10Ag213430	MYB
AmaTu_Chr10Ag216550	MYB
AmaTu_Chr11Ag223990	MYB
AmaTu_Chr11Ag224760	MYB
AmaTu_Chr12Ag238240	MYB
AmaTu_Chr12Ag244070	MYB
AmaTu_Chr12Ag245780	MYB
AmaTu_Chr12Ag245980	MYB
AmaTu_Chr12Ag247520	MYB
AmaTu_Chr13Ag253190	MYB
AmaTu_Chr13Ag253790	MYB
AmaTu_Chr13Ag254380	MYB
AmaTu_Chr13Ag254520	MYB
AmaTu_Chr13Ag256010	MYB
AmaTu_Chr13Ag260680	MYB
AmaTu_Chr13Ag260690	MYB
AmaTu_Chr14Ag267190	MYB
AmaTu_Chr14Ag267380	MYB
AmaTu_Chr14Ag268830	MYB
AmaTu_Chr14Ag271410	MYB
AmaTu_Chr14Ag274370	MYB
AmaTu_Chr14Ag274510	MYB
AmaTu_Chr14Ag275320	MYB
AmaTu_Chr14Ag276440	MYB
AmaTu_Chr15Ag281830	MYB
AmaTu_Chr15Ag285570	MYB
AmaTu_Chr15Ag286760	MYB
AmaTu_Chr15Ag286780	MYB
AmaTu_Chr15Ag290350	MYB
AmaTu_Chr16Ag293730	MYB
AmaTu_Chr01Ag001870	MYB_related
AmaTu_Chr01Ag002450	MYB_related
AmaTu_Chr01Ag013610	MYB_related
AmaTu_Chr01Ag016480	MYB_related
AmaTu_Chr01Ag024990	MYB_related
AmaTu_Chr01Ag025150	MYB_related
AmaTu_Chr01Ag027200	MYB_related
AmaTu_Chr01Ag027690	MYB_related
AmaTu_Chr02Ag034060	MYB_related
AmaTu_Chr02Ag052050	MYB_related
AmaTu_Chr02Ag052060	MYB_related
AmaTu_Chr02Ag056200	MYB_related
AmaTu_Chr03Ag070880	MYB_related
AmaTu_Chr03Ag074600	MYB_related
AmaTu_Chr03Ag079410	MYB_related
AmaTu_Chr03Ag082940	MYB_related
AmaTu_Chr04Ag093820	MYB_related
AmaTu_Chr04Ag094340	MYB_related
AmaTu_Chr04Ag096550	MYB_related
AmaTu_Chr04Ag098180	MYB_related
AmaTu_Chr04Ag100690	MYB_related
AmaTu_Chr04Ag101070	MYB_related
AmaTu_Chr04Ag101110	MYB_related
AmaTu_Chr05Ag106240	MYB_related
AmaTu_Chr05Ag106630	MYB_related
AmaTu_Chr05Ag108650	MYB_related
AmaTu_Chr05Ag117000	MYB_related
AmaTu_Chr05Ag119960	MYB_related
AmaTu_Chr06Ag124270	MYB_related
AmaTu_Chr06Ag126380	MYB_related
AmaTu_Chr07Ag150640	MYB_related
AmaTu_Chr07Ag150650	MYB_related
AmaTu_Chr07Ag150680	MYB_related
AmaTu_Chr07Ag150690	MYB_related
AmaTu_Chr07Ag150700	MYB_related
AmaTu_Chr07Ag158480	MYB_related
AmaTu_Chr07Ag160930	MYB_related
AmaTu_Chr08Ag168740	MYB_related
AmaTu_Chr08Ag170920	MYB_related
AmaTu_Chr08Ag175500	MYB_related
AmaTu_Chr09Ag189760	MYB_related
AmaTu_Chr09Ag195420	MYB_related
AmaTu_Chr10Ag204710	MYB_related
AmaTu_Chr10Ag213350	MYB_related
AmaTu_Chr10Ag214280	MYB_related
AmaTu_Chr11Ag218080	MYB_related
AmaTu_Chr11Ag223860	MYB_related
AmaTu_Chr11Ag232680	MYB_related
AmaTu_Chr12Ag244830	MYB_related
AmaTu_Chr12Ag245240	MYB_related
AmaTu_Chr13Ag248580	MYB_related
AmaTu_Chr13Ag255820	MYB_related
AmaTu_Chr13Ag261100	MYB_related
AmaTu_Chr14Ag269860	MYB_related
AmaTu_Chr15Ag281430	MYB_related
AmaTu_Chr16Ag294100	MYB_related
AmaTu_Chr16Ag294490	MYB_related
AmaTu_Chr16Ag294880	MYB_related
AmaTu_Chr16Ag294970	MYB_related
AmaTu_Chr16Ag299300	MYB_related
AmaTu_Chr16Ag301530	MYB_related
AmaTu_Chr16Ag302240	MYB_related

## Sheet: Table S4
Table S4 Annotated transcription factors from protein-coding genes in haplome 2.
Protein coding genes	Transcription factor
AmaTu_Chr03Bg073910	RAV
AmaTu_Chr11Bg220010	RAV
AmaTu_Chr03Bg069370	RAV
AmaTu_Chr07Bg149200	RAV
AmaTu_Chr01Bg000190	bZIP
AmaTu_Chr01Bg000330	bHLH
AmaTu_Chr01Bg000880	bHLH
AmaTu_Chr01Bg001020	EIL
AmaTu_Chr01Bg002110	TCP
AmaTu_Chr01Bg002390	bZIP
AmaTu_Chr01Bg002400	LBD
AmaTu_Chr01Bg002630	GRAS
AmaTu_Chr01Bg002850	bHLH
AmaTu_Chr01Bg002870	LBD
AmaTu_Chr01Bg004150	NF-X1
AmaTu_Chr01Bg004400	LBD
AmaTu_Chr01Bg005050	HSF
AmaTu_Chr01Bg006690	WRKY
AmaTu_Chr01Bg006720	WRKY
AmaTu_Chr01Bg007110	CPP
AmaTu_Chr01Bg008140	NAC
AmaTu_Chr01Bg008620	Dof
AmaTu_Chr01Bg009800	BBR-BPC
AmaTu_Chr01Bg009810	BBR-BPC
AmaTu_Chr01Bg009850	BBR-BPC
AmaTu_Chr01Bg009890	BBR-BPC
AmaTu_Chr01Bg009920	BBR-BPC
AmaTu_Chr01Bg011460	LBD
AmaTu_Chr01Bg011480	SRS
AmaTu_Chr01Bg012660	FAR1
AmaTu_Chr01Bg012820	FAR1
AmaTu_Chr01Bg013330	FAR1
AmaTu_Chr01Bg013440	bHLH
AmaTu_Chr01Bg013460	bHLH
AmaTu_Chr01Bg013550	Trihelix
AmaTu_Chr01Bg013900	FAR1
AmaTu_Chr01Bg013980	LBD
AmaTu_Chr01Bg015590	NF-X1
AmaTu_Chr01Bg015750	WRKY
AmaTu_Chr01Bg016370	WRKY
AmaTu_Chr01Bg016530	FAR1
AmaTu_Chr01Bg016550	bHLH
AmaTu_Chr01Bg017110	FAR1
AmaTu_Chr01Bg017280	Nin-like
AmaTu_Chr01Bg017790	bZIP
AmaTu_Chr01Bg017980	NAC
AmaTu_Chr01Bg018550	WRKY
AmaTu_Chr01Bg019020	CPP
AmaTu_Chr01Bg019550	bZIP
AmaTu_Chr01Bg019680	FAR1
AmaTu_Chr01Bg019760	GATA
AmaTu_Chr01Bg020220	bHLH
AmaTu_Chr01Bg021240	bZIP
AmaTu_Chr01Bg021900	bHLH
AmaTu_Chr01Bg022250	GRAS
AmaTu_Chr01Bg022330	bZIP
AmaTu_Chr01Bg022830	NF-YC
AmaTu_Chr01Bg023090	SBP
AmaTu_Chr01Bg023620	LBD
AmaTu_Chr01Bg025230	SBP
AmaTu_Chr01Bg025370	bZIP
AmaTu_Chr01Bg025420	bHLH
AmaTu_Chr01Bg025500	bHLH
AmaTu_Chr01Bg026540	bZIP
AmaTu_Chr01Bg026630	bHLH
AmaTu_Chr01Bg026690	bHLH
AmaTu_Chr01Bg026990	bZIP
AmaTu_Chr01Bg027180	bHLH
AmaTu_Chr01Bg027590	bZIP
AmaTu_Chr01Bg027750	bHLH
AmaTu_Chr02Bg029070	WRKY
AmaTu_Chr02Bg029580	FAR1
AmaTu_Chr02Bg029880	GATA
AmaTu_Chr02Bg030000	LBD
AmaTu_Chr02Bg030250	LBD
AmaTu_Chr02Bg030790	bHLH
AmaTu_Chr02Bg031010	NF-YB
AmaTu_Chr02Bg031020	NF-YB
AmaTu_Chr02Bg031060	Trihelix
AmaTu_Chr02Bg031190	NAC
AmaTu_Chr02Bg031410	TCP
AmaTu_Chr02Bg031420	VOZ
AmaTu_Chr02Bg031440	bZIP
AmaTu_Chr02Bg032300	NF-YC
AmaTu_Chr02Bg032310	Dof
AmaTu_Chr02Bg032990	WRKY
AmaTu_Chr02Bg033700	bZIP
AmaTu_Chr02Bg033920	GATA
AmaTu_Chr02Bg034790	bZIP
AmaTu_Chr02Bg034920	bHLH
AmaTu_Chr02Bg035430	NAC
AmaTu_Chr02Bg035620	Nin-like
AmaTu_Chr02Bg035750	GRAS
AmaTu_Chr02Bg035820	GATA
AmaTu_Chr02Bg036720	WRKY
AmaTu_Chr02Bg037290	FAR1
AmaTu_Chr02Bg037990	GATA
AmaTu_Chr02Bg038770	NAC
AmaTu_Chr02Bg039450	CAMTA
AmaTu_Chr02Bg039620	FAR1
AmaTu_Chr02Bg039790	bZIP
AmaTu_Chr02Bg039800	FAR1
AmaTu_Chr02Bg041640	FAR1
AmaTu_Chr02Bg042100	TCP
AmaTu_Chr02Bg042140	TCP
AmaTu_Chr02Bg042480	NAC
AmaTu_Chr02Bg043210	FAR1
AmaTu_Chr02Bg044160	GRAS
AmaTu_Chr02Bg044300	SAP
AmaTu_Chr02Bg045330	NAC
AmaTu_Chr02Bg045710	bZIP
AmaTu_Chr02Bg045730	Dof
AmaTu_Chr02Bg045790	LBD
AmaTu_Chr02Bg045940	NF-YC
AmaTu_Chr02Bg046470	TCP
AmaTu_Chr02Bg046620	NAC
AmaTu_Chr02Bg047240	WRKY
AmaTu_Chr02Bg047980	Dof
AmaTu_Chr02Bg048180	bHLH
AmaTu_Chr02Bg048360	GRAS
AmaTu_Chr02Bg049180	bHLH
AmaTu_Chr02Bg050280	bZIP
AmaTu_Chr02Bg050360	BBR-BPC
AmaTu_Chr02Bg050680	SRS
AmaTu_Chr02Bg050860	GATA
AmaTu_Chr02Bg051240	bHLH
AmaTu_Chr02Bg052020	Trihelix
AmaTu_Chr02Bg053090	FAR1
AmaTu_Chr02Bg054300	Trihelix
AmaTu_Chr02Bg054330	Trihelix
AmaTu_Chr02Bg054530	bHLH
AmaTu_Chr02Bg054870	bZIP
AmaTu_Chr02Bg055270	GATA
AmaTu_Chr02Bg056220	bHLH
AmaTu_Chr02Bg056320	NAC
AmaTu_Chr02Bg056680	bZIP
AmaTu_Chr02Bg057370	NAC
AmaTu_Chr02Bg057940	Nin-like
AmaTu_Chr02Bg058180	GATA
AmaTu_Chr02Bg058360	GRAS
AmaTu_Chr02Bg058450	bHLH
AmaTu_Chr02Bg058670	bHLH
AmaTu_Chr02Bg058710	bHLH
AmaTu_Chr03Bg059320	FAR1
AmaTu_Chr03Bg059720	bHLH
AmaTu_Chr03Bg060350	ZF-HD
AmaTu_Chr03Bg060430	TCP
AmaTu_Chr03Bg061400	FAR1
AmaTu_Chr03Bg062880	NAC
AmaTu_Chr03Bg062930	FAR1
AmaTu_Chr03Bg063020	bHLH
AmaTu_Chr03Bg063600	FAR1
AmaTu_Chr03Bg063610	FAR1
AmaTu_Chr03Bg063800	EIL
AmaTu_Chr03Bg064120	WRKY
AmaTu_Chr03Bg064650	bHLH
AmaTu_Chr03Bg065550	FAR1
AmaTu_Chr03Bg065560	FAR1
AmaTu_Chr03Bg065630	NAC
AmaTu_Chr03Bg065800	LBD
AmaTu_Chr03Bg065970	Dof
AmaTu_Chr03Bg066810	FAR1
AmaTu_Chr03Bg067030	FAR1
AmaTu_Chr03Bg067540	bZIP
AmaTu_Chr03Bg068080	bZIP
AmaTu_Chr03Bg068540	WRKY
AmaTu_Chr03Bg068560	bHLH
AmaTu_Chr03Bg068940	bHLH
AmaTu_Chr03Bg068960	GRAS
AmaTu_Chr03Bg068980	EIL
AmaTu_Chr03Bg068990	EIL
AmaTu_Chr03Bg069000	EIL
AmaTu_Chr03Bg069020	LBD
AmaTu_Chr03Bg069410	bZIP
AmaTu_Chr03Bg069660	GRAS
AmaTu_Chr03Bg069740	GATA
AmaTu_Chr03Bg070120	bHLH
AmaTu_Chr03Bg070370	SRS
AmaTu_Chr03Bg070770	ZF-HD
AmaTu_Chr03Bg071870	GRAS
AmaTu_Chr03Bg071910	bZIP
AmaTu_Chr03Bg071930	BES1
AmaTu_Chr03Bg072190	WRKY
AmaTu_Chr03Bg072730	SBP
AmaTu_Chr03Bg073510	bZIP
AmaTu_Chr03Bg073820	NAC
AmaTu_Chr03Bg073830	bHLH
AmaTu_Chr03Bg073960	bZIP
AmaTu_Chr03Bg074110	GATA
AmaTu_Chr03Bg074180	LBD
AmaTu_Chr03Bg074350	bHLH
AmaTu_Chr03Bg074790	HSF
AmaTu_Chr03Bg075520	Nin-like
AmaTu_Chr03Bg075870	NAC
AmaTu_Chr03Bg076280	WRKY
AmaTu_Chr03Bg076720	NF-YC
AmaTu_Chr03Bg076830	SBP
AmaTu_Chr03Bg076970	CAMTA
AmaTu_Chr03Bg076990	SBP
AmaTu_Chr03Bg077060	WRKY
AmaTu_Chr03Bg077150	TCP
AmaTu_Chr03Bg077290	NAC
AmaTu_Chr03Bg077470	bHLH
AmaTu_Chr03Bg077790	WRKY
AmaTu_Chr03Bg077880	bHLH
AmaTu_Chr03Bg077980	TCP
AmaTu_Chr03Bg078120	NAC
AmaTu_Chr03Bg078230	ZF-HD
AmaTu_Chr03Bg078300	Dof
AmaTu_Chr03Bg078500	NAC
AmaTu_Chr03Bg078710	WRKY
AmaTu_Chr03Bg078860	bHLH
AmaTu_Chr03Bg079680	Trihelix
AmaTu_Chr03Bg081070	bHLH
AmaTu_Chr04Bg082950	FAR1
AmaTu_Chr04Bg083260	Trihelix
AmaTu_Chr04Bg083710	YABBY
AmaTu_Chr04Bg083920	Dof
AmaTu_Chr04Bg085770	GRAS
AmaTu_Chr04Bg086280	Trihelix
AmaTu_Chr04Bg086560	FAR1
AmaTu_Chr04Bg086690	FAR1
AmaTu_Chr04Bg087250	CPP
AmaTu_Chr04Bg087960	EIL
AmaTu_Chr04Bg088490	NAC
AmaTu_Chr04Bg089320	FAR1
AmaTu_Chr04Bg091070	bHLH
AmaTu_Chr04Bg091340	HSF
AmaTu_Chr04Bg091390	bHLH
AmaTu_Chr04Bg091720	NF-YA
AmaTu_Chr04Bg091980	NF-YB
AmaTu_Chr04Bg092500	bHLH
AmaTu_Chr04Bg092510	bHLH
AmaTu_Chr04Bg092780	NAC
AmaTu_Chr04Bg094160	HSF
AmaTu_Chr04Bg094310	Trihelix
AmaTu_Chr04Bg094600	WRKY
AmaTu_Chr04Bg094640	Dof
AmaTu_Chr04Bg094720	bHLH
AmaTu_Chr04Bg095100	Trihelix
AmaTu_Chr04Bg095240	FAR1
AmaTu_Chr04Bg095270	GRAS
AmaTu_Chr04Bg096500	bZIP
AmaTu_Chr04Bg097480	Dof
AmaTu_Chr04Bg098400	bHLH
AmaTu_Chr04Bg098760	bHLH
AmaTu_Chr04Bg098850	bHLH
AmaTu_Chr04Bg099130	bHLH
AmaTu_Chr04Bg099160	Dof
AmaTu_Chr04Bg099400	NAC
AmaTu_Chr04Bg099460	VOZ
AmaTu_Chr05Bg099860	HSF
AmaTu_Chr05Bg100120	bHLH
AmaTu_Chr05Bg100470	bZIP
AmaTu_Chr05Bg101270	bZIP
AmaTu_Chr05Bg101590	bHLH
AmaTu_Chr05Bg101730	bHLH
AmaTu_Chr05Bg101770	bHLH
AmaTu_Chr05Bg102400	HSF
AmaTu_Chr05Bg102800	NF-YA
AmaTu_Chr05Bg103050	bHLH
AmaTu_Chr05Bg103110	bHLH
AmaTu_Chr05Bg103200	bHLH
AmaTu_Chr05Bg103440	SBP
AmaTu_Chr05Bg104170	ZF-HD
AmaTu_Chr05Bg104440	bHLH
AmaTu_Chr05Bg105740	NAC
AmaTu_Chr05Bg106050	bHLH
AmaTu_Chr05Bg106290	bZIP
AmaTu_Chr05Bg106510	CAMTA
AmaTu_Chr05Bg106820	GATA
AmaTu_Chr05Bg107640	bHLH
AmaTu_Chr05Bg108220	bHLH
AmaTu_Chr05Bg108590	HSF
AmaTu_Chr05Bg109050	FAR1
AmaTu_Chr05Bg109140	FAR1
AmaTu_Chr05Bg109740	FAR1
AmaTu_Chr05Bg110160	FAR1
AmaTu_Chr05Bg110480	FAR1
AmaTu_Chr05Bg110550	bZIP
AmaTu_Chr05Bg110910	FAR1
AmaTu_Chr05Bg112640	SBP
AmaTu_Chr05Bg113260	CPP
AmaTu_Chr05Bg113560	NAC
AmaTu_Chr05Bg113620	BBR-BPC
AmaTu_Chr05Bg113690	bZIP
AmaTu_Chr05Bg114900	Nin-like
AmaTu_Chr05Bg115680	WRKY
AmaTu_Chr05Bg115690	WRKY
AmaTu_Chr05Bg115700	bHLH
AmaTu_Chr05Bg115710	WRKY
AmaTu_Chr05Bg116510	NF-X1
AmaTu_Chr05Bg116620	GRAS
AmaTu_Chr05Bg117520	HSF
AmaTu_Chr05Bg117890	TCP
AmaTu_Chr05Bg118120	bHLH
AmaTu_Chr05Bg118140	bHLH
AmaTu_Chr05Bg118180	bHLH
AmaTu_Chr05Bg118190	bHLH
AmaTu_Chr05Bg118200	bHLH
AmaTu_Chr05Bg118210	bHLH
AmaTu_Chr05Bg118220	bHLH
AmaTu_Chr05Bg118230	bHLH
AmaTu_Chr05Bg118960	NAC
AmaTu_Chr06Bg119780	BES1
AmaTu_Chr06Bg120440	WRKY
AmaTu_Chr06Bg120510	WRKY
AmaTu_Chr06Bg120760	bZIP
AmaTu_Chr06Bg120990	WRKY
AmaTu_Chr06Bg121460	bHLH
AmaTu_Chr06Bg121670	Dof
AmaTu_Chr06Bg121970	bHLH
AmaTu_Chr06Bg122080	NAC
AmaTu_Chr06Bg122280	bHLH
AmaTu_Chr06Bg122380	NAC
AmaTu_Chr06Bg122790	bHLH
AmaTu_Chr06Bg123200	NAC
AmaTu_Chr06Bg123480	WRKY
AmaTu_Chr06Bg123870	bHLH
AmaTu_Chr06Bg124180	bHLH
AmaTu_Chr06Bg124220	FAR1
AmaTu_Chr06Bg124790	bHLH
AmaTu_Chr06Bg125210	bHLH
AmaTu_Chr06Bg125300	bZIP
AmaTu_Chr06Bg127140	LBD
AmaTu_Chr06Bg127180	LBD
AmaTu_Chr06Bg127270	YABBY
AmaTu_Chr06Bg127730	FAR1
AmaTu_Chr06Bg128000	FAR1
AmaTu_Chr06Bg128070	bHLH
AmaTu_Chr06Bg128310	SBP
AmaTu_Chr06Bg128690	FAR1
AmaTu_Chr06Bg129500	FAR1
AmaTu_Chr06Bg129530	FAR1
AmaTu_Chr06Bg129760	SRS
AmaTu_Chr06Bg130150	bZIP
AmaTu_Chr06Bg130220	FAR1
AmaTu_Chr06Bg131290	bZIP
AmaTu_Chr06Bg131520	ZF-HD
AmaTu_Chr06Bg131770	Whirly
AmaTu_Chr06Bg132880	bHLH
AmaTu_Chr06Bg133030	BES1
AmaTu_Chr06Bg133130	GRAS
AmaTu_Chr06Bg134240	bZIP
AmaTu_Chr06Bg134840	Trihelix
AmaTu_Chr06Bg134890	Trihelix
AmaTu_Chr06Bg135150	NAC
AmaTu_Chr06Bg135280	Dof
AmaTu_Chr06Bg135600	NAC
AmaTu_Chr06Bg135660	bHLH
AmaTu_Chr06Bg135680	HSF
AmaTu_Chr06Bg135970	bHLH
AmaTu_Chr06Bg136010	bHLH
AmaTu_Chr06Bg136210	bZIP
AmaTu_Chr06Bg136310	bHLH
AmaTu_Chr06Bg137770	bHLH
AmaTu_Chr07Bg138390	WRKY
AmaTu_Chr07Bg138420	GRAS
AmaTu_Chr07Bg138940	WRKY
AmaTu_Chr07Bg138990	WRKY
AmaTu_Chr07Bg139000	WRKY
AmaTu_Chr07Bg139010	WRKY
AmaTu_Chr07Bg139050	WRKY
AmaTu_Chr07Bg139060	WRKY
AmaTu_Chr07Bg139820	WRKY
AmaTu_Chr07Bg139830	WRKY
AmaTu_Chr07Bg139840	WRKY
AmaTu_Chr07Bg140950	bHLH
AmaTu_Chr07Bg141130	GRAS
AmaTu_Chr07Bg141240	FAR1
AmaTu_Chr07Bg141250	bHLH
AmaTu_Chr07Bg141840	NAC
AmaTu_Chr07Bg141860	NAC
AmaTu_Chr07Bg142270	FAR1
AmaTu_Chr07Bg143490	bZIP
AmaTu_Chr07Bg144020	FAR1
AmaTu_Chr07Bg144210	FAR1
AmaTu_Chr07Bg144260	FAR1
AmaTu_Chr07Bg144540	FAR1
AmaTu_Chr07Bg145580	NAC
AmaTu_Chr07Bg147460	NAC
AmaTu_Chr07Bg147690	GATA
AmaTu_Chr07Bg147800	NF-YC
AmaTu_Chr07Bg148190	NF-YB
AmaTu_Chr07Bg148820	bHLH
AmaTu_Chr07Bg149190	FAR1
AmaTu_Chr07Bg149430	FAR1
AmaTu_Chr07Bg149590	bHLH
AmaTu_Chr07Bg149690	NAC
AmaTu_Chr07Bg149820	NF-YB
AmaTu_Chr07Bg150170	EIL
AmaTu_Chr07Bg150350	bZIP
AmaTu_Chr07Bg150760	NAC
AmaTu_Chr07Bg151110	GRAS
AmaTu_Chr07Bg151450	WRKY
AmaTu_Chr07Bg151490	CPP
AmaTu_Chr07Bg151730	bZIP
AmaTu_Chr07Bg151750	bHLH
AmaTu_Chr07Bg152090	GeBP
AmaTu_Chr07Bg153010	EIL
AmaTu_Chr07Bg153060	bHLH
AmaTu_Chr07Bg153090	Nin-like
AmaTu_Chr07Bg153240	Trihelix
AmaTu_Chr07Bg153790	NAC
AmaTu_Chr07Bg153830	NF-YA
AmaTu_Chr07Bg154120	GRAS
AmaTu_Chr07Bg154260	SRS
AmaTu_Chr07Bg154510	HSF
AmaTu_Chr07Bg156110	bHLH
AmaTu_Chr08Bg156590	FAR1
AmaTu_Chr08Bg156650	SBP
AmaTu_Chr08Bg156670	bZIP
AmaTu_Chr08Bg157120	FAR1
AmaTu_Chr08Bg157940	FAR1
AmaTu_Chr08Bg158020	FAR1
AmaTu_Chr08Bg158530	FAR1
AmaTu_Chr08Bg158540	FAR1
AmaTu_Chr08Bg159670	bHLH
AmaTu_Chr08Bg160190	GeBP
AmaTu_Chr08Bg160270	bHLH
AmaTu_Chr08Bg161000	LBD
AmaTu_Chr08Bg161060	NAC
AmaTu_Chr08Bg162570	NAC
AmaTu_Chr08Bg162610	bZIP
AmaTu_Chr08Bg162730	Trihelix
AmaTu_Chr08Bg162810	NF-YB
AmaTu_Chr08Bg163080	FAR1
AmaTu_Chr08Bg163610	GRAS
AmaTu_Chr08Bg163640	WRKY
AmaTu_Chr08Bg163790	GATA
AmaTu_Chr08Bg164710	Trihelix
AmaTu_Chr08Bg164880	TCP
AmaTu_Chr08Bg164890	TCP
AmaTu_Chr08Bg164910	WRKY
AmaTu_Chr08Bg164920	WRKY
AmaTu_Chr08Bg165840	E2F/DP
AmaTu_Chr08Bg166220	NAC
AmaTu_Chr08Bg166470	bHLH
AmaTu_Chr08Bg166540	bHLH
AmaTu_Chr08Bg166920	TCP
AmaTu_Chr08Bg167300	bHLH
AmaTu_Chr08Bg167670	TCP
AmaTu_Chr08Bg168200	bHLH
AmaTu_Chr08Bg168260	NAC
AmaTu_Chr08Bg168470	NAC
AmaTu_Chr08Bg168620	Dof
AmaTu_Chr08Bg168900	TCP
AmaTu_Chr08Bg168950	bHLH
AmaTu_Chr08Bg168960	bHLH
AmaTu_Chr08Bg169200	WRKY
AmaTu_Chr08Bg169530	bHLH
AmaTu_Chr08Bg169540	WRKY
AmaTu_Chr08Bg169880	bZIP
AmaTu_Chr08Bg170220	NAC
AmaTu_Chr08Bg170600	LBD
AmaTu_Chr08Bg170690	WRKY
AmaTu_Chr08Bg170730	bHLH
AmaTu_Chr08Bg170920	bHLH
AmaTu_Chr08Bg172760	E2F/DP
AmaTu_Chr08Bg172980	LBD
AmaTu_Chr08Bg173320	Dof
AmaTu_Chr09Bg174340	bHLH
AmaTu_Chr09Bg174600	WRKY
AmaTu_Chr09Bg175170	NAC
AmaTu_Chr09Bg175660	bZIP
AmaTu_Chr09Bg175790	Trihelix
AmaTu_Chr09Bg175840	GATA
AmaTu_Chr09Bg176100	Trihelix
AmaTu_Chr09Bg176120	Trihelix
AmaTu_Chr09Bg177080	TCP
AmaTu_Chr09Bg177540	bHLH
AmaTu_Chr09Bg178550	Trihelix
AmaTu_Chr09Bg179230	GATA
AmaTu_Chr09Bg180100	bHLH
AmaTu_Chr09Bg180360	Trihelix
AmaTu_Chr09Bg181050	bHLH
AmaTu_Chr09Bg182430	GATA
AmaTu_Chr09Bg183050	bZIP
AmaTu_Chr09Bg183140	Trihelix
AmaTu_Chr09Bg183540	bHLH
AmaTu_Chr09Bg183750	NF-YA
AmaTu_Chr09Bg184300	LBD
AmaTu_Chr09Bg184840	FAR1
AmaTu_Chr09Bg184980	bZIP
AmaTu_Chr09Bg185350	bZIP
AmaTu_Chr09Bg185420	LBD
AmaTu_Chr09Bg185580	WRKY
AmaTu_Chr09Bg185920	LBD
AmaTu_Chr09Bg187260	Dof
AmaTu_Chr09Bg187830	GRAS
AmaTu_Chr09Bg187840	GRAS
AmaTu_Chr09Bg187850	GRAS
AmaTu_Chr09Bg187860	GRAS
AmaTu_Chr09Bg188210	FAR1
AmaTu_Chr09Bg189050	FAR1
AmaTu_Chr09Bg189160	WRKY
AmaTu_Chr09Bg190470	FAR1
AmaTu_Chr09Bg191250	YABBY
AmaTu_Chr09Bg192030	E2F/DP
AmaTu_Chr09Bg192070	E2F/DP
AmaTu_Chr10Bg192470	FAR1
AmaTu_Chr10Bg192860	FAR1
AmaTu_Chr10Bg193410	FAR1
AmaTu_Chr10Bg193510	FAR1
AmaTu_Chr10Bg194010	FAR1
AmaTu_Chr10Bg194110	WRKY
AmaTu_Chr10Bg194440	FAR1
AmaTu_Chr10Bg194560	FAR1
AmaTu_Chr10Bg194810	bZIP
AmaTu_Chr10Bg197430	FAR1
AmaTu_Chr10Bg198700	FAR1
AmaTu_Chr10Bg198910	ZF-HD
AmaTu_Chr10Bg199110	Trihelix
AmaTu_Chr10Bg199140	bZIP
AmaTu_Chr10Bg199220	WRKY
AmaTu_Chr10Bg199230	FAR1
AmaTu_Chr10Bg199280	FAR1
AmaTu_Chr10Bg199290	FAR1
AmaTu_Chr10Bg199300	FAR1
AmaTu_Chr10Bg199310	GRAS
AmaTu_Chr10Bg199320	WRKY
AmaTu_Chr10Bg199330	Dof
AmaTu_Chr10Bg199350	LBD
AmaTu_Chr10Bg200170	Dof
AmaTu_Chr10Bg200850	Trihelix
AmaTu_Chr10Bg201380	BES1
AmaTu_Chr10Bg202000	bHLH
AmaTu_Chr10Bg202290	GRAS
AmaTu_Chr10Bg202400	HSF
AmaTu_Chr10Bg203260	GRAS
AmaTu_Chr10Bg203670	YABBY
AmaTu_Chr10Bg203690	NAC
AmaTu_Chr10Bg204160	Trihelix
AmaTu_Chr10Bg204650	BBR-BPC
AmaTu_Chr10Bg204760	bZIP
AmaTu_Chr10Bg205330	bHLH
AmaTu_Chr10Bg205490	bHLH
AmaTu_Chr10Bg205520	FAR1
AmaTu_Chr10Bg206190	NAC
AmaTu_Chr10Bg206890	bHLH
AmaTu_Chr10Bg207020	GATA
AmaTu_Chr10Bg207120	Trihelix
AmaTu_Chr10Bg207810	NAC
AmaTu_Chr10Bg208250	Dof
AmaTu_Chr10Bg208490	Nin-like
AmaTu_Chr10Bg209080	WRKY
AmaTu_Chr10Bg209700	WRKY
AmaTu_Chr10Bg209710	WRKY
AmaTu_Chr11Bg210320	FAR1
AmaTu_Chr11Bg210380	E2F/DP
AmaTu_Chr11Bg210480	FAR1
AmaTu_Chr11Bg210580	FAR1
AmaTu_Chr11Bg210990	SBP
AmaTu_Chr11Bg211000	FAR1
AmaTu_Chr11Bg212990	bHLH
AmaTu_Chr11Bg213120	FAR1
AmaTu_Chr11Bg213610	LBD
AmaTu_Chr11Bg213690	Trihelix
AmaTu_Chr11Bg214100	bZIP
AmaTu_Chr11Bg214560	bZIP
AmaTu_Chr11Bg214710	Dof
AmaTu_Chr11Bg215210	WRKY
AmaTu_Chr11Bg215600	Dof
AmaTu_Chr11Bg215770	LBD
AmaTu_Chr11Bg215780	LBD
AmaTu_Chr11Bg215790	LBD
AmaTu_Chr11Bg215890	Dof
AmaTu_Chr11Bg216110	HSF
AmaTu_Chr11Bg216500	NAC
AmaTu_Chr11Bg216680	GATA
AmaTu_Chr11Bg216850	SRS
AmaTu_Chr11Bg217050	bZIP
AmaTu_Chr11Bg217330	ZF-HD
AmaTu_Chr11Bg217360	GATA
AmaTu_Chr11Bg217660	bZIP
AmaTu_Chr11Bg217790	GRAS
AmaTu_Chr11Bg217910	LBD
AmaTu_Chr11Bg217930	bHLH
AmaTu_Chr11Bg217940	bHLH
AmaTu_Chr11Bg218280	ZF-HD
AmaTu_Chr11Bg219370	bHLH
AmaTu_Chr11Bg219490	YABBY
AmaTu_Chr11Bg219530	SBP
AmaTu_Chr11Bg220150	TCP
AmaTu_Chr11Bg220550	bZIP
AmaTu_Chr11Bg220610	bHLH
AmaTu_Chr11Bg220680	bHLH
AmaTu_Chr11Bg220960	GRAS
AmaTu_Chr11Bg221470	Nin-like
AmaTu_Chr11Bg221550	FAR1
AmaTu_Chr11Bg221790	NAC
AmaTu_Chr11Bg222700	bHLH
AmaTu_Chr11Bg222740	bHLH
AmaTu_Chr11Bg223020	NAC
AmaTu_Chr11Bg223140	Dof
AmaTu_Chr11Bg223280	ZF-HD
AmaTu_Chr11Bg223840	YABBY
AmaTu_Chr11Bg224400	GATA
AmaTu_Chr11Bg224510	Trihelix
AmaTu_Chr11Bg224910	WRKY
AmaTu_Chr11Bg224990	SBP
AmaTu_Chr11Bg225220	TCP
AmaTu_Chr11Bg225270	NAC
AmaTu_Chr11Bg225480	TCP
AmaTu_Chr11Bg225600	Whirly
AmaTu_Chr11Bg225640	WRKY
AmaTu_Chr11Bg225870	Trihelix
AmaTu_Chr11Bg226280	bHLH
AmaTu_Chr11Bg226330	bHLH
AmaTu_Chr12Bg226650	NF-YB
AmaTu_Chr12Bg227060	WRKY
AmaTu_Chr12Bg227610	FAR1
AmaTu_Chr12Bg227750	FAR1
AmaTu_Chr12Bg228270	FAR1
AmaTu_Chr12Bg228320	Nin-like
AmaTu_Chr12Bg228500	Dof
AmaTu_Chr12Bg228740	bHLH
AmaTu_Chr12Bg228790	bHLH
AmaTu_Chr12Bg229130	bHLH
AmaTu_Chr12Bg229510	GATA
AmaTu_Chr12Bg230060	SRS
AmaTu_Chr12Bg231000	bHLH
AmaTu_Chr12Bg231290	HSF
AmaTu_Chr12Bg231690	bZIP
AmaTu_Chr12Bg231740	BBR-BPC
AmaTu_Chr12Bg232590	NAC
AmaTu_Chr12Bg232740	WRKY
AmaTu_Chr12Bg233980	Dof
AmaTu_Chr12Bg234450	bHLH
AmaTu_Chr12Bg234540	BES1
AmaTu_Chr12Bg235210	NF-YC
AmaTu_Chr12Bg235460	bHLH
AmaTu_Chr12Bg235540	Trihelix
AmaTu_Chr12Bg235580	LFY
AmaTu_Chr12Bg236090	Dof
AmaTu_Chr12Bg236300	TCP
AmaTu_Chr12Bg236470	bHLH
AmaTu_Chr12Bg236570	NAC
AmaTu_Chr12Bg236780	NAC
AmaTu_Chr12Bg236860	Dof
AmaTu_Chr12Bg236900	Nin-like
AmaTu_Chr12Bg236930	ZF-HD
AmaTu_Chr12Bg237090	TCP
AmaTu_Chr12Bg237190	FAR1
AmaTu_Chr12Bg237210	bHLH
AmaTu_Chr12Bg237650	bHLH
AmaTu_Chr12Bg237710	E2F/DP
AmaTu_Chr12Bg237970	SBP
AmaTu_Chr12Bg238200	bHLH
AmaTu_Chr12Bg238220	WRKY
AmaTu_Chr12Bg238410	WRKY
AmaTu_Chr12Bg238560	bZIP
AmaTu_Chr12Bg238760	NAC
AmaTu_Chr12Bg238930	bHLH
AmaTu_Chr12Bg239000	bHLH
AmaTu_Chr12Bg239180	LBD
AmaTu_Chr12Bg239190	LBD
AmaTu_Chr12Bg239260	WRKY
AmaTu_Chr12Bg239420	bHLH
AmaTu_Chr12Bg239560	HSF
AmaTu_Chr12Bg240260	E2F/DP
AmaTu_Chr12Bg240400	LBD
AmaTu_Chr12Bg240820	bHLH
AmaTu_Chr13Bg242860	FAR1
AmaTu_Chr13Bg244970	FAR1
AmaTu_Chr13Bg245280	HSF
AmaTu_Chr13Bg245710	CPP
AmaTu_Chr13Bg246410	NAC
AmaTu_Chr13Bg248920	HSF
AmaTu_Chr13Bg249060	bHLH
AmaTu_Chr13Bg249240	HRT-like
AmaTu_Chr13Bg249460	bHLH
AmaTu_Chr13Bg250470	TCP
AmaTu_Chr13Bg250660	WRKY
AmaTu_Chr13Bg250780	WRKY
AmaTu_Chr13Bg251160	HSF
AmaTu_Chr13Bg251180	BES1
AmaTu_Chr13Bg251560	Dof
AmaTu_Chr13Bg251950	NF-YB
AmaTu_Chr13Bg252050	GRAS
AmaTu_Chr13Bg252650	WRKY
AmaTu_Chr13Bg252820	bZIP
AmaTu_Chr13Bg253020	bZIP
AmaTu_Chr13Bg253360	GeBP
AmaTu_Chr13Bg253480	bHLH
AmaTu_Chr13Bg254260	NAC
AmaTu_Chr13Bg254400	Dof
AmaTu_Chr13Bg254610	bHLH
AmaTu_Chr13Bg254710	Dof
AmaTu_Chr13Bg254720	Dof
AmaTu_Chr13Bg254800	Dof
AmaTu_Chr13Bg254810	SBP
AmaTu_Chr14Bg255620	WRKY
AmaTu_Chr14Bg256270	FAR1
AmaTu_Chr14Bg256700	CPP
AmaTu_Chr14Bg257190	WRKY
AmaTu_Chr14Bg257540	NF-YC
AmaTu_Chr14Bg257870	bZIP
AmaTu_Chr14Bg258450	FAR1
AmaTu_Chr14Bg259610	LBD
AmaTu_Chr14Bg259800	FAR1
AmaTu_Chr14Bg259980	WRKY
AmaTu_Chr14Bg260110	bHLH
AmaTu_Chr14Bg260270	NAC
AmaTu_Chr14Bg260420	ZF-HD
AmaTu_Chr14Bg260510	NAC
AmaTu_Chr14Bg260520	BBR-BPC
AmaTu_Chr14Bg260540	BBR-BPC
AmaTu_Chr14Bg260630	WRKY
AmaTu_Chr14Bg261930	LBD
AmaTu_Chr14Bg262530	bHLH
AmaTu_Chr14Bg263330	Nin-like
AmaTu_Chr14Bg263370	WRKY
AmaTu_Chr14Bg263550	HSF
AmaTu_Chr14Bg263640	LBD
AmaTu_Chr14Bg263650	LBD
AmaTu_Chr14Bg263660	LBD
AmaTu_Chr14Bg263780	LBD
AmaTu_Chr14Bg263790	LBD
AmaTu_Chr14Bg263800	LBD
AmaTu_Chr14Bg264530	GATA
AmaTu_Chr14Bg265160	WRKY
AmaTu_Chr14Bg265980	LBD
AmaTu_Chr14Bg266410	LBD
AmaTu_Chr14Bg266590	LBD
AmaTu_Chr14Bg266960	bHLH
AmaTu_Chr14Bg268190	TCP
AmaTu_Chr14Bg268600	LBD
AmaTu_Chr14Bg269220	bHLH
AmaTu_Chr14Bg269320	bZIP
AmaTu_Chr14Bg269870	NF-YA
AmaTu_Chr15Bg271010	FAR1
AmaTu_Chr15Bg271340	NAC
AmaTu_Chr15Bg271610	FAR1
AmaTu_Chr15Bg271820	NF-YB
AmaTu_Chr15Bg271940	bHLH
AmaTu_Chr15Bg273720	FAR1
AmaTu_Chr15Bg274110	LBD
AmaTu_Chr15Bg275590	FAR1
AmaTu_Chr15Bg276320	EIL
AmaTu_Chr15Bg276720	LBD
AmaTu_Chr15Bg276730	bHLH
AmaTu_Chr15Bg277000	NF-YA
AmaTu_Chr15Bg277320	CPP
AmaTu_Chr15Bg277590	bZIP
AmaTu_Chr15Bg277740	GeBP
AmaTu_Chr15Bg277970	NF-YA
AmaTu_Chr15Bg278690	NAC
AmaTu_Chr15Bg278770	NAC
AmaTu_Chr15Bg279590	NAC
AmaTu_Chr15Bg280120	bHLH
AmaTu_Chr15Bg280130	bHLH
AmaTu_Chr15Bg280500	bZIP
AmaTu_Chr15Bg280700	bZIP
AmaTu_Chr15Bg280820	NAC
AmaTu_Chr15Bg281090	SBP
AmaTu_Chr15Bg281330	NAC
AmaTu_Chr15Bg281670	bHLH
AmaTu_Chr15Bg281990	GRAS
AmaTu_Chr15Bg282000	bHLH
AmaTu_Chr15Bg283300	WRKY
AmaTu_Chr15Bg283350	GRAS
AmaTu_Chr15Bg283530	NF-YB
AmaTu_Chr15Bg283580	TCP
AmaTu_Chr16Bg283930	WRKY
AmaTu_Chr16Bg284510	WRKY
AmaTu_Chr16Bg284910	NAC
AmaTu_Chr16Bg285190	bZIP
AmaTu_Chr16Bg285310	bZIP
AmaTu_Chr16Bg285370	Trihelix
AmaTu_Chr16Bg285410	GATA
AmaTu_Chr16Bg285650	Trihelix
AmaTu_Chr16Bg286220	bHLH
AmaTu_Chr16Bg286650	NF-YB
AmaTu_Chr16Bg287580	GATA
AmaTu_Chr16Bg289490	Trihelix
AmaTu_Chr16Bg289620	bZIP
AmaTu_Chr16Bg290150	NF-YB
AmaTu_Chr16Bg290360	GATA
AmaTu_Chr16Bg290370	LBD
AmaTu_Chr16Bg291560	NF-YB
AmaTu_Chr16Bg291720	bZIP
AmaTu_Chr16Bg291760	LBD
AmaTu_Chr16Bg291860	WRKY
AmaTu_Chr16Bg291890	WRKY
AmaTu_Chr16Bg291900	WRKY
AmaTu_Chr16Bg292160	LBD
AmaTu_Chr16Bg292830	FAR1
AmaTu_Chr16Bg292990	Dof
AmaTu_Chr16Bg293540	GRAS
AmaTu_Chr16Bg293550	GRAS
AmaTu_Chr16Bg293640	GRAS
AmaTu_Chr16Bg293810	FAR1
AmaTu_Chr16Bg294370	Nin-like
AmaTu_Chr16Bg294440	FAR1
AmaTu_Chr16Bg296080	FAR1
AmaTu_Chr16Bg296360	E2F/DP
AmaTu_Chr01Bg011230	ARF
AmaTu_Chr02Bg030100	ARF
AmaTu_Chr02Bg034100	ARF
AmaTu_Chr02Bg034110	ARF
AmaTu_Chr02Bg034170	ARF
AmaTu_Chr02Bg034180	ARF
AmaTu_Chr02Bg034190	ARF
AmaTu_Chr02Bg034200	ARF
AmaTu_Chr02Bg034230	ARF
AmaTu_Chr02Bg034240	ARF
AmaTu_Chr02Bg034250	ARF
AmaTu_Chr02Bg034280	ARF
AmaTu_Chr02Bg034290	ARF
AmaTu_Chr02Bg034300	ARF
AmaTu_Chr02Bg034350	ARF
AmaTu_Chr02Bg034420	ARF
AmaTu_Chr02Bg034430	ARF
AmaTu_Chr02Bg034440	ARF
AmaTu_Chr02Bg038450	ARF
AmaTu_Chr02Bg038460	ARF
AmaTu_Chr02Bg038470	ARF
AmaTu_Chr02Bg038480	ARF
AmaTu_Chr02Bg038550	ARF
AmaTu_Chr02Bg038580	ARF
AmaTu_Chr02Bg038630	ARF
AmaTu_Chr04Bg090110	ARF
AmaTu_Chr04Bg099410	ARF
AmaTu_Chr06Bg128730	ARF
AmaTu_Chr06Bg136650	ARF
AmaTu_Chr07Bg150550	ARF
AmaTu_Chr08Bg159800	ARF
AmaTu_Chr08Bg166560	ARF
AmaTu_Chr09Bg176900	ARF
AmaTu_Chr10Bg208600	ARF
AmaTu_Chr11Bg221610	ARF
AmaTu_Chr12Bg235470	ARF
AmaTu_Chr13Bg248350	ARF
AmaTu_Chr14Bg261500	ARF
AmaTu_Chr14Bg261600	ARF
AmaTu_Chr15Bg278530	ARF
AmaTu_Chr16Bg287110	ARF
AmaTu_Chr01Bg020620	B3
AmaTu_Chr02Bg029010	B3
AmaTu_Chr02Bg034140	B3
AmaTu_Chr02Bg036970	B3
AmaTu_Chr02Bg037000	B3
AmaTu_Chr02Bg037110	B3
AmaTu_Chr02Bg038410	B3
AmaTu_Chr02Bg044140	B3
AmaTu_Chr02Bg052180	B3
AmaTu_Chr03Bg070610	B3
AmaTu_Chr03Bg070980	B3
AmaTu_Chr04Bg084840	B3
AmaTu_Chr04Bg091920	B3
AmaTu_Chr04Bg091930	B3
AmaTu_Chr05Bg110360	B3
AmaTu_Chr06Bg133860	B3
AmaTu_Chr07Bg148290	B3
AmaTu_Chr07Bg148300	B3
AmaTu_Chr07Bg150840	B3
AmaTu_Chr07Bg150850	B3
AmaTu_Chr08Bg161450	B3
AmaTu_Chr08Bg167800	B3
AmaTu_Chr08Bg170050	B3
AmaTu_Chr09Bg175050	B3
AmaTu_Chr09Bg179300	B3
AmaTu_Chr09Bg179310	B3
AmaTu_Chr09Bg180050	B3
AmaTu_Chr09Bg185340	B3
AmaTu_Chr10Bg200670	B3
AmaTu_Chr10Bg207650	B3
AmaTu_Chr11Bg216020	B3
AmaTu_Chr11Bg216370	B3
AmaTu_Chr11Bg218740	B3
AmaTu_Chr11Bg221640	B3
AmaTu_Chr11Bg221650	B3
AmaTu_Chr11Bg222310	B3
AmaTu_Chr12Bg228920	B3
AmaTu_Chr15Bg282260	B3
AmaTu_Chr03Bg064430	AP2
AmaTu_Chr03Bg068370	AP2
AmaTu_Chr04Bg089300	AP2
AmaTu_Chr07Bg153160	AP2
AmaTu_Chr07Bg155290	AP2
AmaTu_Chr08Bg160240	AP2
AmaTu_Chr11Bg214900	AP2
AmaTu_Chr15Bg278050	AP2
AmaTu_Chr16Bg286570	AP2
AmaTu_Chr05Bg102410	AP2
AmaTu_Chr14Bg262380	AP2
AmaTu_Chr01Bg009360	AP2
AmaTu_Chr01Bg004740	ERF
AmaTu_Chr01Bg005700	ERF
AmaTu_Chr01Bg006440	ERF
AmaTu_Chr01Bg007440	ERF
AmaTu_Chr01Bg013970	ERF
AmaTu_Chr01Bg016320	ERF
AmaTu_Chr01Bg023680	ERF
AmaTu_Chr01Bg024550	ERF
AmaTu_Chr01Bg025700	ERF
AmaTu_Chr01Bg028280	ERF
AmaTu_Chr02Bg033940	ERF
AmaTu_Chr02Bg052620	ERF
AmaTu_Chr02Bg055160	ERF
AmaTu_Chr03Bg064330	ERF
AmaTu_Chr03Bg065170	ERF
AmaTu_Chr03Bg068830	ERF
AmaTu_Chr03Bg076040	ERF
AmaTu_Chr03Bg077580	ERF
AmaTu_Chr03Bg078950	ERF
AmaTu_Chr03Bg080770	ERF
AmaTu_Chr04Bg087620	ERF
AmaTu_Chr04Bg090130	ERF
AmaTu_Chr04Bg090800	ERF
AmaTu_Chr04Bg099210	ERF
AmaTu_Chr04Bg099230	ERF
AmaTu_Chr04Bg099660	ERF
AmaTu_Chr05Bg104250	ERF
AmaTu_Chr05Bg105150	ERF
AmaTu_Chr05Bg108100	ERF
AmaTu_Chr05Bg108140	ERF
AmaTu_Chr05Bg108170	ERF
AmaTu_Chr05Bg115790	ERF
AmaTu_Chr05Bg117850	ERF
AmaTu_Chr05Bg118390	ERF
AmaTu_Chr06Bg120890	ERF
AmaTu_Chr06Bg121480	ERF
AmaTu_Chr06Bg128420	ERF
AmaTu_Chr06Bg129700	ERF
AmaTu_Chr06Bg130560	ERF
AmaTu_Chr06Bg132050	ERF
AmaTu_Chr06Bg134690	ERF
AmaTu_Chr07Bg139350	ERF
AmaTu_Chr07Bg141500	ERF
AmaTu_Chr07Bg142980	ERF
AmaTu_Chr07Bg152900	ERF
AmaTu_Chr07Bg154600	ERF
AmaTu_Chr07Bg154610	ERF
AmaTu_Chr08Bg166680	ERF
AmaTu_Chr08Bg170440	ERF
AmaTu_Chr08Bg170450	ERF
AmaTu_Chr08Bg170460	ERF
AmaTu_Chr09Bg175820	ERF
AmaTu_Chr09Bg179150	ERF
AmaTu_Chr09Bg180680	ERF
AmaTu_Chr09Bg183010	ERF
AmaTu_Chr09Bg184590	ERF
AmaTu_Chr09Bg184600	ERF
AmaTu_Chr09Bg190070	ERF
AmaTu_Chr10Bg200390	ERF
AmaTu_Chr10Bg202180	ERF
AmaTu_Chr10Bg202230	ERF
AmaTu_Chr10Bg202240	ERF
AmaTu_Chr10Bg206440	ERF
AmaTu_Chr10Bg206450	ERF
AmaTu_Chr10Bg206660	ERF
AmaTu_Chr10Bg209050	ERF
AmaTu_Chr10Bg209350	ERF
AmaTu_Chr11Bg213370	ERF
AmaTu_Chr11Bg216050	ERF
AmaTu_Chr11Bg218590	ERF
AmaTu_Chr11Bg222100	ERF
AmaTu_Chr11Bg222630	ERF
AmaTu_Chr12Bg227550	ERF
AmaTu_Chr12Bg227840	ERF
AmaTu_Chr12Bg229220	ERF
AmaTu_Chr12Bg229340	ERF
AmaTu_Chr12Bg234500	ERF
AmaTu_Chr12Bg235520	ERF
AmaTu_Chr12Bg238710	ERF
AmaTu_Chr12Bg238720	ERF
AmaTu_Chr13Bg245900	ERF
AmaTu_Chr13Bg247360	ERF
AmaTu_Chr13Bg248390	ERF
AmaTu_Chr13Bg254910	ERF
AmaTu_Chr14Bg264670	ERF
AmaTu_Chr14Bg265380	ERF
AmaTu_Chr14Bg266250	ERF
AmaTu_Chr14Bg266710	ERF
AmaTu_Chr15Bg274300	ERF
AmaTu_Chr15Bg276250	ERF
AmaTu_Chr15Bg276670	ERF
AmaTu_Chr15Bg282930	ERF
AmaTu_Chr16Bg287790	ERF
AmaTu_Chr16Bg288770	ERF
AmaTu_Chr16Bg289640	ERF
AmaTu_Chr16Bg295150	ERF
AmaTu_Chr01Bg020630	DBB
AmaTu_Chr02Bg031150	DBB
AmaTu_Chr02Bg037490	DBB
AmaTu_Chr02Bg050430	DBB
AmaTu_Chr02Bg050710	DBB
AmaTu_Chr05Bg110260	DBB
AmaTu_Chr06Bg129860	DBB
AmaTu_Chr07Bg146070	DBB
AmaTu_Chr11Bg216530	DBB
AmaTu_Chr01Bg000100	CO-like
AmaTu_Chr02Bg045300	CO-like
AmaTu_Chr03Bg074130	CO-like
AmaTu_Chr03Bg077320	CO-like
AmaTu_Chr04Bg089540	CO-like
AmaTu_Chr04Bg089710	CO-like
AmaTu_Chr09Bg177950	CO-like
AmaTu_Chr10Bg196030	CO-like
AmaTu_Chr11Bg225360	CO-like
AmaTu_Chr13Bg247060	CO-like
AmaTu_Chr13Bg247140	CO-like
AmaTu_Chr14Bg269420	CO-like
AmaTu_Chr01Bg006080	ARR-B
AmaTu_Chr01Bg006470	ARR-B
AmaTu_Chr01Bg019780	ARR-B
AmaTu_Chr03Bg079800	ARR-B
AmaTu_Chr05Bg106920	ARR-B
AmaTu_Chr05Bg117830	ARR-B
AmaTu_Chr10Bg206360	ARR-B
AmaTu_Chr11Bg224390	ARR-B
AmaTu_Chr12Bg230590	ARR-B
AmaTu_Chr14Bg265300	ARR-B
AmaTu_Chr15Bg274240	ARR-B
AmaTu_Chr01Bg002860	G2-like
AmaTu_Chr01Bg004460	G2-like
AmaTu_Chr01Bg014210	G2-like
AmaTu_Chr01Bg025400	G2-like
AmaTu_Chr01Bg027020	G2-like
AmaTu_Chr01Bg027030	G2-like
AmaTu_Chr01Bg027660	G2-like
AmaTu_Chr02Bg031690	G2-like
AmaTu_Chr02Bg042010	G2-like
AmaTu_Chr02Bg046570	G2-like
AmaTu_Chr02Bg052400	G2-like
AmaTu_Chr02Bg052660	G2-like
AmaTu_Chr03Bg062080	G2-like
AmaTu_Chr03Bg065830	G2-like
AmaTu_Chr03Bg073930	G2-like
AmaTu_Chr03Bg078310	G2-like
AmaTu_Chr04Bg085700	G2-like
AmaTu_Chr04Bg094920	G2-like
AmaTu_Chr04Bg096270	G2-like
AmaTu_Chr04Bg096280	G2-like
AmaTu_Chr05Bg100330	G2-like
AmaTu_Chr05Bg100540	G2-like
AmaTu_Chr05Bg101290	G2-like
AmaTu_Chr05Bg103210	G2-like
AmaTu_Chr05Bg103470	G2-like
AmaTu_Chr09Bg174500	G2-like
AmaTu_Chr09Bg181710	G2-like
AmaTu_Chr10Bg204960	G2-like
AmaTu_Chr11Bg210780	G2-like
AmaTu_Chr11Bg219990	G2-like
AmaTu_Chr11Bg223200	G2-like
AmaTu_Chr12Bg231960	G2-like
AmaTu_Chr13Bg241630	G2-like
AmaTu_Chr13Bg251880	G2-like
AmaTu_Chr14Bg266380	G2-like
AmaTu_Chr14Bg266460	G2-like
AmaTu_Chr14Bg267500	G2-like
AmaTu_Chr15Bg278990	G2-like
AmaTu_Chr16Bg284380	G2-like
AmaTu_Chr16Bg290500	G2-like
AmaTu_Chr16Bg293990	G2-like
AmaTu_Chr01Bg000080	MIKC_MADS
AmaTu_Chr01Bg000530	MIKC_MADS
AmaTu_Chr01Bg000560	MIKC_MADS
AmaTu_Chr01Bg010570	MIKC_MADS
AmaTu_Chr01Bg011490	MIKC_MADS
AmaTu_Chr02Bg035840	MIKC_MADS
AmaTu_Chr02Bg035970	MIKC_MADS
AmaTu_Chr02Bg058070	MIKC_MADS
AmaTu_Chr02Bg058080	MIKC_MADS
AmaTu_Chr03Bg072760	MIKC_MADS
AmaTu_Chr03Bg072770	MIKC_MADS
AmaTu_Chr03Bg079000	MIKC_MADS
AmaTu_Chr04Bg094100	MIKC_MADS
AmaTu_Chr05Bg102310	MIKC_MADS
AmaTu_Chr05Bg115090	MIKC_MADS
AmaTu_Chr06Bg131220	MIKC_MADS
AmaTu_Chr06Bg133430	MIKC_MADS
AmaTu_Chr06Bg134000	MIKC_MADS
AmaTu_Chr08Bg167410	MIKC_MADS
AmaTu_Chr08Bg167420	MIKC_MADS
AmaTu_Chr11Bg215180	MIKC_MADS
AmaTu_Chr12Bg227100	MIKC_MADS
AmaTu_Chr12Bg233040	MIKC_MADS
AmaTu_Chr12Bg239880	MIKC_MADS
AmaTu_Chr13Bg251070	MIKC_MADS
AmaTu_Chr14Bg269090	MIKC_MADS
AmaTu_Chr14Bg269540	MIKC_MADS
AmaTu_Chr01Bg027190	M-type_MADS
AmaTu_Chr02Bg034810	M-type_MADS
AmaTu_Chr02Bg039700	M-type_MADS
AmaTu_Chr02Bg048570	M-type_MADS
AmaTu_Chr02Bg048630	M-type_MADS
AmaTu_Chr02Bg056440	M-type_MADS
AmaTu_Chr02Bg056580	M-type_MADS
AmaTu_Chr02Bg058110	M-type_MADS
AmaTu_Chr02Bg058990	M-type_MADS
AmaTu_Chr03Bg081450	M-type_MADS
AmaTu_Chr03Bg081460	M-type_MADS
AmaTu_Chr04Bg093720	M-type_MADS
AmaTu_Chr05Bg112360	M-type_MADS
AmaTu_Chr06Bg124340	M-type_MADS
AmaTu_Chr06Bg124390	M-type_MADS
AmaTu_Chr06Bg124400	M-type_MADS
AmaTu_Chr06Bg124410	M-type_MADS
AmaTu_Chr06Bg126360	M-type_MADS
AmaTu_Chr06Bg129390	M-type_MADS
AmaTu_Chr06Bg130260	M-type_MADS
AmaTu_Chr06Bg130270	M-type_MADS
AmaTu_Chr06Bg131420	M-type_MADS
AmaTu_Chr07Bg144330	M-type_MADS
AmaTu_Chr07Bg155990	M-type_MADS
AmaTu_Chr07Bg156250	M-type_MADS
AmaTu_Chr08Bg167050	M-type_MADS
AmaTu_Chr08Bg167060	M-type_MADS
AmaTu_Chr08Bg168540	M-type_MADS
AmaTu_Chr08Bg168550	M-type_MADS
AmaTu_Chr10Bg193200	M-type_MADS
AmaTu_Chr10Bg194030	M-type_MADS
AmaTu_Chr10Bg196150	M-type_MADS
AmaTu_Chr10Bg202050	M-type_MADS
AmaTu_Chr11Bg214040	M-type_MADS
AmaTu_Chr11Bg216820	M-type_MADS
AmaTu_Chr11Bg224920	M-type_MADS
AmaTu_Chr11Bg224940	M-type_MADS
AmaTu_Chr12Bg233070	M-type_MADS
AmaTu_Chr12Bg236170	M-type_MADS
AmaTu_Chr12Bg236800	M-type_MADS
AmaTu_Chr13Bg253620	M-type_MADS
AmaTu_Chr15Bg276010	M-type_MADS
AmaTu_Chr01Bg020120	GRF
AmaTu_Chr03Bg069450	GRF
AmaTu_Chr04Bg091870	GRF
AmaTu_Chr05Bg114070	GRF
AmaTu_Chr06Bg126980	GRF
AmaTu_Chr06Bg136270	GRF
AmaTu_Chr09Bg175750	GRF
AmaTu_Chr09Bg183530	GRF
AmaTu_Chr10Bg207850	GRF
AmaTu_Chr11Bg217590	GRF
AmaTu_Chr01Bg018430	HB-other
AmaTu_Chr02Bg031610	HB-other
AmaTu_Chr02Bg046610	HB-other
AmaTu_Chr07Bg143420	HB-other
AmaTu_Chr07Bg154220	HB-other
AmaTu_Chr15Bg280720	HB-other
AmaTu_Chr16Bg292390	WOX
AmaTu_Chr09Bg186080	WOX
AmaTu_Chr08Bg161090	WOX
AmaTu_Chr14Bg266670	WOX
AmaTu_Chr06Bg135610	WOX
AmaTu_Chr03Bg059920	WOX
AmaTu_Chr04Bg099590	WOX
AmaTu_Chr06Bg133930	WOX
AmaTu_Chr03Bg067570	WOX
AmaTu_Chr09Bg187220	WOX
AmaTu_Chr06Bg119540	TALE
AmaTu_Chr16Bg296100	TALE
AmaTu_Chr03Bg071230	TALE
AmaTu_Chr10Bg200180	TALE
AmaTu_Chr12Bg234560	TALE
AmaTu_Chr12Bg226910	TALE
AmaTu_Chr02Bg030520	TALE
AmaTu_Chr01Bg003070	TALE
AmaTu_Chr08Bg163140	TALE
AmaTu_Chr11Bg225540	HD-ZIP
AmaTu_Chr03Bg070870	HD-ZIP
AmaTu_Chr03Bg077870	HD-ZIP
AmaTu_Chr11Bg218850	HD-ZIP
AmaTu_Chr12Bg237350	HD-ZIP
AmaTu_Chr14Bg260040	HD-ZIP
AmaTu_Chr10Bg206560	HD-ZIP
AmaTu_Chr08Bg169190	HD-ZIP
AmaTu_Chr05Bg103660	HD-ZIP
AmaTu_Chr03Bg071620	HD-ZIP
AmaTu_Chr01Bg025020	HD-ZIP
AmaTu_Chr03Bg067920	HD-ZIP
AmaTu_Chr06Bg121890	HD-ZIP
AmaTu_Chr11Bg214470	HD-ZIP
AmaTu_Chr03Bg082010	HD-ZIP
AmaTu_Chr05Bg114200	HD-ZIP
AmaTu_Chr06Bg128770	HD-ZIP
AmaTu_Chr15Bg277310	HD-ZIP
AmaTu_Chr09Bg176060	HD-ZIP
AmaTu_Chr10Bg207940	HD-ZIP
AmaTu_Chr04Bg095940	TALE
AmaTu_Chr08Bg160120	TALE
AmaTu_Chr01Bg006360	TALE
AmaTu_Chr11Bg223890	TALE
AmaTu_Chr10Bg202100	TALE
AmaTu_Chr02Bg054810	HD-ZIP
AmaTu_Chr13Bg252930	HD-ZIP
AmaTu_Chr04Bg096900	HD-ZIP
AmaTu_Chr02Bg055200	HD-ZIP
AmaTu_Chr02Bg033960	HD-ZIP
AmaTu_Chr01Bg007540	HD-ZIP
AmaTu_Chr14Bg264490	HD-ZIP
AmaTu_Chr02Bg044900	HD-ZIP
AmaTu_Chr02Bg030270	HD-ZIP
AmaTu_Chr12Bg231450	HD-ZIP
AmaTu_Chr05Bg117550	HD-ZIP
AmaTu_Chr08Bg172390	HB-PHD
AmaTu_Chr01Bg000200	C2H2
AmaTu_Chr01Bg001270	C3H
AmaTu_Chr01Bg004240	C3H
AmaTu_Chr01Bg006500	C2H2
AmaTu_Chr01Bg008070	C3H
AmaTu_Chr01Bg008080	C3H
AmaTu_Chr01Bg008940	C2H2
AmaTu_Chr01Bg011580	C2H2
AmaTu_Chr01Bg011810	C2H2
AmaTu_Chr01Bg013740	C3H
AmaTu_Chr01Bg023430	C3H
AmaTu_Chr01Bg024790	C2H2
AmaTu_Chr01Bg025170	C3H
AmaTu_Chr01Bg025620	C2H2
AmaTu_Chr01Bg025730	C3H
AmaTu_Chr01Bg027170	C2H2
AmaTu_Chr02Bg028680	C3H
AmaTu_Chr02Bg029410	C3H
AmaTu_Chr02Bg029930	C3H
AmaTu_Chr02Bg030120	C3H
AmaTu_Chr02Bg031640	C2H2
AmaTu_Chr02Bg031770	C3H
AmaTu_Chr02Bg041050	C3H
AmaTu_Chr02Bg043600	C3H
AmaTu_Chr02Bg044620	C2H2
AmaTu_Chr02Bg044630	C2H2
AmaTu_Chr02Bg044650	C2H2
AmaTu_Chr02Bg046310	C3H
AmaTu_Chr02Bg046550	C2H2
AmaTu_Chr02Bg050330	C3H
AmaTu_Chr02Bg055500	C2H2
AmaTu_Chr02Bg057880	C2H2
AmaTu_Chr03Bg060100	C2H2
AmaTu_Chr03Bg061390	C2H2
AmaTu_Chr03Bg062160	C2H2
AmaTu_Chr03Bg062170	C3H
AmaTu_Chr03Bg063040	C3H
AmaTu_Chr03Bg063810	C2H2
AmaTu_Chr03Bg068350	C2H2
AmaTu_Chr03Bg070480	C3H
AmaTu_Chr03Bg071830	C2H2
AmaTu_Chr03Bg072220	C2H2
AmaTu_Chr03Bg073110	C3H
AmaTu_Chr03Bg075270	C2H2
AmaTu_Chr03Bg081730	C2H2
AmaTu_Chr04Bg084730	C2H2
AmaTu_Chr04Bg088600	C3H
AmaTu_Chr04Bg089470	C2H2
AmaTu_Chr04Bg091230	C3H
AmaTu_Chr04Bg091590	C2H2
AmaTu_Chr04Bg092520	C2H2
AmaTu_Chr04Bg093310	LSD
AmaTu_Chr04Bg099200	C3H
AmaTu_Chr04Bg099390	C2H2
AmaTu_Chr05Bg100870	C2H2
AmaTu_Chr05Bg102550	C2H2
AmaTu_Chr05Bg103540	C3H
AmaTu_Chr05Bg104000	C2H2
AmaTu_Chr05Bg105370	C3H
AmaTu_Chr05Bg107670	C2H2
AmaTu_Chr05Bg108530	C3H
AmaTu_Chr05Bg109870	C2H2
AmaTu_Chr05Bg118880	C2H2
AmaTu_Chr05Bg119040	C2H2
AmaTu_Chr06Bg123390	C2H2
AmaTu_Chr06Bg126160	C3H
AmaTu_Chr06Bg128040	C2H2
AmaTu_Chr06Bg129370	C2H2
AmaTu_Chr06Bg133790	C2H2
AmaTu_Chr06Bg135450	C2H2
AmaTu_Chr06Bg136560	C2H2
AmaTu_Chr07Bg141010	C2H2
AmaTu_Chr07Bg141720	C2H2
AmaTu_Chr07Bg151940	C3H
AmaTu_Chr07Bg152720	C3H
AmaTu_Chr07Bg152740	C2H2
AmaTu_Chr07Bg153210	C2H2
AmaTu_Chr07Bg153820	C3H
AmaTu_Chr07Bg153930	C2H2
AmaTu_Chr07Bg154930	C2H2
AmaTu_Chr07Bg155010	C2H2
AmaTu_Chr07Bg155560	C3H
AmaTu_Chr08Bg161680	C2H2
AmaTu_Chr08Bg161850	C3H
AmaTu_Chr08Bg163310	C3H
AmaTu_Chr08Bg163440	C3H
AmaTu_Chr08Bg165870	C2H2
AmaTu_Chr08Bg167870	C2H2
AmaTu_Chr08Bg171230	C2H2
AmaTu_Chr09Bg174970	C3H
AmaTu_Chr09Bg176520	C2H2
AmaTu_Chr09Bg177150	C2H2
AmaTu_Chr09Bg177320	C3H
AmaTu_Chr09Bg184260	C2H2
AmaTu_Chr09Bg184920	C2H2
AmaTu_Chr09Bg189400	C2H2
AmaTu_Chr09Bg190000	C3H
AmaTu_Chr10Bg194600	C3H
AmaTu_Chr10Bg200660	C2H2
AmaTu_Chr10Bg202730	C2H2
AmaTu_Chr10Bg204800	C2H2
AmaTu_Chr10Bg205620	C2H2
AmaTu_Chr10Bg205690	LSD
AmaTu_Chr10Bg206590	C2H2
AmaTu_Chr11Bg210200	C2H2
AmaTu_Chr11Bg210490	C3H
AmaTu_Chr11Bg210610	C2H2
AmaTu_Chr11Bg213000	C3H
AmaTu_Chr11Bg213890	C2H2
AmaTu_Chr11Bg216580	C3H
AmaTu_Chr11Bg219090	C2H2
AmaTu_Chr11Bg219150	C2H2
AmaTu_Chr11Bg219200	C2H2
AmaTu_Chr11Bg219210	C2H2
AmaTu_Chr11Bg219220	C2H2
AmaTu_Chr11Bg219230	C2H2
AmaTu_Chr11Bg219240	C2H2
AmaTu_Chr11Bg219250	C2H2
AmaTu_Chr11Bg221300	C3H
AmaTu_Chr11Bg221710	C3H
AmaTu_Chr12Bg236220	C3H
AmaTu_Chr12Bg239110	C2H2
AmaTu_Chr12Bg239550	C2H2
AmaTu_Chr13Bg242120	C2H2
AmaTu_Chr13Bg243920	C3H
AmaTu_Chr13Bg244020	C2H2
AmaTu_Chr13Bg246510	C3H
AmaTu_Chr13Bg249550	C2H2
AmaTu_Chr13Bg250480	LSD
AmaTu_Chr14Bg257040	C2H2
AmaTu_Chr14Bg263630	C2H2
AmaTu_Chr14Bg264230	C3H
AmaTu_Chr14Bg264780	C2H2
AmaTu_Chr14Bg265350	C2H2
AmaTu_Chr14Bg265360	C2H2
AmaTu_Chr14Bg266910	C3H
AmaTu_Chr14Bg267490	C2H2
AmaTu_Chr14Bg269920	C2H2
AmaTu_Chr14Bg269930	C3H
AmaTu_Chr15Bg272460	C3H
AmaTu_Chr15Bg273410	C3H
AmaTu_Chr15Bg276540	C3H
AmaTu_Chr15Bg276560	C2H2
AmaTu_Chr15Bg277700	C3H
AmaTu_Chr15Bg281540	C2H2
AmaTu_Chr16Bg285930	C2H2
AmaTu_Chr16Bg286230	C2H2
AmaTu_Chr16Bg288630	C2H2
AmaTu_Chr16Bg289090	C2H2
AmaTu_Chr16Bg289100	C3H
AmaTu_Chr16Bg291300	C3H
AmaTu_Chr16Bg291410	C2H2
AmaTu_Chr16Bg295110	C3H
AmaTu_Chr01Bg000910	MYB
AmaTu_Chr01Bg003380	MYB
AmaTu_Chr01Bg003640	MYB
AmaTu_Chr01Bg004330	MYB
AmaTu_Chr01Bg006990	MYB
AmaTu_Chr01Bg027670	MYB
AmaTu_Chr02Bg033240	MYB
AmaTu_Chr02Bg034700	MYB
AmaTu_Chr02Bg049830	MYB
AmaTu_Chr02Bg056560	MYB
AmaTu_Chr03Bg063900	MYB
AmaTu_Chr03Bg066470	MYB
AmaTu_Chr03Bg073410	MYB
AmaTu_Chr03Bg077850	MYB
AmaTu_Chr04Bg088610	MYB
AmaTu_Chr04Bg089460	MYB
AmaTu_Chr04Bg091880	MYB
AmaTu_Chr04Bg092610	MYB
AmaTu_Chr04Bg098010	MYB
AmaTu_Chr04Bg098060	MYB
AmaTu_Chr05Bg100280	MYB
AmaTu_Chr05Bg100600	MYB
AmaTu_Chr05Bg107850	MYB
AmaTu_Chr05Bg108410	MYB
AmaTu_Chr05Bg112860	MYB
AmaTu_Chr05Bg117310	MYB
AmaTu_Chr05Bg117360	MYB
AmaTu_Chr05Bg117420	MYB
AmaTu_Chr06Bg121630	MYB
AmaTu_Chr06Bg122610	MYB
AmaTu_Chr06Bg122980	MYB
AmaTu_Chr06Bg125520	MYB
AmaTu_Chr06Bg128470	MYB
AmaTu_Chr06Bg133180	MYB
AmaTu_Chr06Bg135760	MYB
AmaTu_Chr06Bg136340	MYB
AmaTu_Chr07Bg138930	MYB
AmaTu_Chr07Bg149680	MYB
AmaTu_Chr07Bg153970	MYB
AmaTu_Chr07Bg155020	MYB
AmaTu_Chr08Bg168700	MYB
AmaTu_Chr08Bg169760	MYB
AmaTu_Chr08Bg170120	MYB
AmaTu_Chr08Bg172960	MYB
AmaTu_Chr08Bg173290	MYB
AmaTu_Chr09Bg176840	MYB
AmaTu_Chr09Bg183990	MYB
AmaTu_Chr09Bg186460	MYB
AmaTu_Chr09Bg189190	MYB
AmaTu_Chr09Bg189420	MYB
AmaTu_Chr10Bg192750	MYB
AmaTu_Chr10Bg194100	MYB
AmaTu_Chr10Bg197420	MYB
AmaTu_Chr10Bg197460	MYB
AmaTu_Chr10Bg197510	MYB
AmaTu_Chr10Bg202440	MYB
AmaTu_Chr10Bg204030	MYB
AmaTu_Chr10Bg205240	MYB
AmaTu_Chr10Bg206750	MYB
AmaTu_Chr10Bg209750	MYB
AmaTu_Chr11Bg217480	MYB
AmaTu_Chr11Bg218260	MYB
AmaTu_Chr11Bg225610	MYB
AmaTu_Chr12Bg231200	MYB
AmaTu_Chr12Bg236990	MYB
AmaTu_Chr12Bg238650	MYB
AmaTu_Chr12Bg238880	MYB
AmaTu_Chr12Bg240430	MYB
AmaTu_Chr13Bg246520	MYB
AmaTu_Chr13Bg246970	MYB
AmaTu_Chr13Bg247600	MYB
AmaTu_Chr13Bg249360	MYB
AmaTu_Chr13Bg253790	MYB
AmaTu_Chr13Bg253830	MYB
AmaTu_Chr14Bg260320	MYB
AmaTu_Chr14Bg260560	MYB
AmaTu_Chr14Bg261760	MYB
AmaTu_Chr14Bg264170	MYB
AmaTu_Chr14Bg267040	MYB
AmaTu_Chr14Bg267180	MYB
AmaTu_Chr14Bg267990	MYB
AmaTu_Chr14Bg269080	MYB
AmaTu_Chr14Bg269960	MYB
AmaTu_Chr15Bg274130	MYB
AmaTu_Chr15Bg277860	MYB
AmaTu_Chr15Bg279000	MYB
AmaTu_Chr15Bg282730	MYB
AmaTu_Chr01Bg001060	MYB_related
AmaTu_Chr01Bg001990	MYB_related
AmaTu_Chr01Bg002620	MYB_related
AmaTu_Chr01Bg016450	MYB_related
AmaTu_Chr01Bg023960	MYB_related
AmaTu_Chr01Bg025150	MYB_related
AmaTu_Chr01Bg025300	MYB_related
AmaTu_Chr01Bg027490	MYB_related
AmaTu_Chr01Bg027940	MYB_related
AmaTu_Chr02Bg039310	MYB_related
AmaTu_Chr02Bg041710	MYB_related
AmaTu_Chr02Bg051260	MYB_related
AmaTu_Chr02Bg051320	MYB_related
AmaTu_Chr02Bg055520	MYB_related
AmaTu_Chr03Bg069820	MYB_related
AmaTu_Chr03Bg078380	MYB_related
AmaTu_Chr03Bg081810	MYB_related
AmaTu_Chr04Bg090780	MYB_related
AmaTu_Chr04Bg091050	MYB_related
AmaTu_Chr04Bg091470	MYB_related
AmaTu_Chr04Bg093690	MYB_related
AmaTu_Chr04Bg095280	MYB_related
AmaTu_Chr04Bg097650	MYB_related
AmaTu_Chr05Bg102790	MYB_related
AmaTu_Chr05Bg103260	MYB_related
AmaTu_Chr05Bg105380	MYB_related
AmaTu_Chr05Bg113610	MYB_related
AmaTu_Chr05Bg116370	MYB_related
AmaTu_Chr06Bg120360	MYB_related
AmaTu_Chr06Bg122320	MYB_related
AmaTu_Chr07Bg145130	MYB_related
AmaTu_Chr07Bg145140	MYB_related
AmaTu_Chr07Bg145150	MYB_related
AmaTu_Chr07Bg145210	MYB_related
AmaTu_Chr07Bg145240	MYB_related
AmaTu_Chr07Bg150700	MYB_related
AmaTu_Chr07Bg152760	MYB_related
AmaTu_Chr07Bg155310	MYB_related
AmaTu_Chr08Bg162790	MYB_related
AmaTu_Chr08Bg164950	MYB_related
AmaTu_Chr08Bg169460	MYB_related
AmaTu_Chr09Bg183600	MYB_related
AmaTu_Chr09Bg186620	MYB_related
AmaTu_Chr09Bg188910	MYB_related
AmaTu_Chr10Bg198090	MYB_related
AmaTu_Chr10Bg206620	MYB_related
AmaTu_Chr10Bg207500	MYB_related
AmaTu_Chr11Bg217310	MYB_related
AmaTu_Chr11Bg226060	MYB_related
AmaTu_Chr12Bg237700	MYB_related
AmaTu_Chr12Bg238130	MYB_related
AmaTu_Chr13Bg242020	MYB_related
AmaTu_Chr13Bg242810	MYB_related
AmaTu_Chr13Bg249100	MYB_related
AmaTu_Chr13Bg254240	MYB_related
AmaTu_Chr14Bg262680	MYB_related
AmaTu_Chr15Bg273690	MYB_related
AmaTu_Chr15Bg279120	MYB_related
AmaTu_Chr16Bg285940	MYB_related
AmaTu_Chr16Bg286350	MYB_related
AmaTu_Chr16Bg286610	MYB_related
AmaTu_Chr16Bg287030	MYB_related
AmaTu_Chr16Bg292980	MYB_related
AmaTu_Chr16Bg293520	MYB_related

## Sheet: Table S5
Table S5 BLAST search of male-specific markers reported in Montgomery et al. (2019) to both haplotype assemblies.
Expected amplicon size from the study range between 50 - 100 bp. Only the best hits to haplome 1 are shown below.
Primer set	Forward primer	Reverse primer	BLAST best hit
MU-976	ATTGGGCAGCAGTGT	CAAGACTCGGTCGAA	Chr01: 33,382,693 – 33,382,748 (55 bp)
			Chr01: 33,441,989 – 33,442,044 (55 bp)
MU-657.2	GATGACCTACTTTCAAAATG	GGTTGTGCGTTCCAAA	Chr01: 15,029,117 – 15,029,173 (56 bp)
			Chr01: 33,273,977 – 33,274,029 (52 bp)
MU-533	CATTGTTTGGTGTTCTACTG	GTGACAGCAAAAACTGTG	Chr01: 15,116,286 – 15,116,343 (57 bp)
			Chr01: 27,590,909 – 27,590,966 (57 bp)
			Chr01: 27,628,658 – 27,628,715 (57 bp)
			Chr01: 33,327,677 – 33,327,734 (57 bp)

## Sheet: Table S6
Table S6A Reciprocal best hit (RBH) search of 147 genes on male-specific contigs in Montgomery et al. (2021) to haplome 1.
Only the best homologs on Chr01 are shown below. Region spanned on Chr01 ranges from 14,475,467 to 33,406,668 bp.
query	query_contig	query_annotation	target	target_annotation	gene_annotation_start_end	fident	alnlen	mismatch	gapopen	qstart	qend	tstart	tend	evalue	bit score
maleWH.00g191300.m01-v1.0.a1	tig00000298	Ethylene-responsive transcription factor RAP2-7 (RELATED TO APETALA2 7)	AmaTu_Chr01Ag009140	Ethylene-responsive transcription factor RAP2-7-like isofom X4	14,475,467 - 14,480,101	0.978	476	10	0	1	473	1	476	9.881E-324	981
maleWH.00g212960.m01-v1.0.a1	tig00000455	Cytochrome b-c1 complex subunit Rieske, mitochondrial	AmaTu_Chr01Ag009240	Unknown protein	14,868,227 - 14,868,532	0.646	99	22	0	45	108	1	99	1.53e-30	118
maleWH.00g212970.m01-v1.0.a1	tig00000455	Unknown protein	AmaTu_Chr01Ag009250	Unknown protein	14,944,467 - 14,944,772	0.99	101	1	0	169	269	1	101	5.898e-56	203
maleWH.00g223010.m01-v1.0.a1	tig00000542	Unknown protein	AmaTu_Chr01Ag009370	Unknown protein	15,497,508 - 15,499,064	0.591	111	45	0	73	183	1	110	1.631e-32	124
maleWH.00g237310.m01-v1.0.a1	tig00000740	Unknown protein	AmaTu_Chr01Ag009540	uncharacterized protein LOC110682862 (TY3-I GAG-POL)	16,379,913 - 16,381,445	0.992	125	1	0	76	200	1	125	3.477e-76	251
maleWH.00g249250.m01-v1.0.a1	tig00001274	Binding partner of ACD11 1	AmaTu_Chr01Ag009630	Binding factor of ACD11 1	16,787,203 - 16,787,544	0.981	111	2	0	75	185	3	113	4.968e-65	218
maleWH.00g277530.m01-v1.0.a1	tig00100752	Unknown protein	AmaTu_Chr01Ag011270	Unknown protein	26,637,902 - 26,638,075	0.508	57	28	0	1	57	1	57	1.046e-11	58
maleWH.00g223320.m01-v1.0.a1	tig00000542	probable plastid-lipid-associated protein 11, chloroplastic	AmaTu_Chr01Ag011890	Unknown protein	28,999,656 - 28,999,856	1	87	0	0	1	87	107	193	7.721e-55	183
maleWH.00g223260.m01-v1.0.a1	tig00000542	Unknown protein	AmaTu_Chr01Ag011910	uncharacterized protein LOC110714323	29,374,979 - 29,377,642	0.93	287	20	0	151	437	1	286	8.002e-183	572
maleWH.00g223240.m01-v1.0.a1	tig00000542	Unknown protein	AmaTu_Chr01Ag011980	uncharacterized protein LOC110714438	29,409,584 - 29,410,111	0.994	175	1	0	44	218	1	175	4.178e-117	370
maleWH.00g223160.m01-v1.0.a1	tig00000542	tRNA modification GTPase MnmE	AmaTu_Chr01Ag012000	uncharacterized protein LOC110682796/tRNA modification GTPase MnmE	29,461,480 - 29,490,013	0.956	183	8	0	9	191	212	394	9.365e-112	353
maleWH.00g223130.m01-v1.0.a1	tig00000542	Rhomboid-like protein 14, mitochondrial	AmaTu_Chr01Ag012010	Rhomboid-like protein 14, mitochondrial	29,528,350 - 29,533,128	0.991	239	2	0	1	239	85	323	2.867e-157	487
maleWH.00g223140.m01-v1.0.a1	tig00000542	40S ribosomal protein S28	AmaTu_Chr01Ag012030	40S ribosomal protein S28	29,511,749 - 29,511,946	1	65	0	0	1	65	1	65	1.406e-37	132
maleWH.00g223090.m01-v1.0.a1	tig00000542	protein CLT2, chloroplastic	AmaTu_Chr01Ag012070	protein CLT2, chloroplastic	29,586,850 - 29,592,371	0.833	221	36	0	4	219	31	251	4.574e-108	344
maleWH.00g277210.m01-v1.0.a1	tig00100752	protein MAEA homolog	AmaTu_Chr01Ag013220	Unknown protein	32,848,699 - 32,863,777	0.991	115	1	0	1	115	37	151	6.799e-70	228
maleWH.00g277230.m01-v1.0.a1	tig00100752	CDP-diacylglycerol--glycerol-3-phosphate 3-phosphatidyltransferase 1, chloroplastic	AmaTu_Chr01Ag013250	CDP-diacylglycerol--glycerol-3-phosphate 3-phosphatidyltransferase 2	32,931,431 - 32,941,471	0.989	188	2	0	1	188	85	272	3.157e-122	384
maleWH.00g277250.m01-v1.0.a1	tig00100752	TBC1 domain family member 8B	AmaTu_Chr01Ag013260	TBC1 domain family member 8B-like	32,961,430 - 32,973,060	0.938	778	46	0	1	778	1	749	0	1465
maleWH.00g277430.m01-v1.0.a1	tig00100752	Unknown protein	AmaTu_Chr01Ag013350	uncharacterized protein LOC110264969	33,404,881 - 33,406,668	0.991	244	2	0	1	244	230	473	4.817e-163	504
Table S6B Reciprocal best hit (RBH) search of 147 genes on male-specific contigs in Montgomery et al. (2021) to haplome 2.
Only the best homologs on Chr01 are shown below. Regions spanned on Chr01 ranges from 15,327,956 to 32,188,390 bp.
query	query_contig	query_annotation	target	target_annotation	gene_annotation_start_end	fident	alnlen	mismatch	gapopen	qstart	qend	tstart	tend	evalue	bit score
maleWH.00g191300.m01-v1.0.a1	tig00000298	Ethylene-responsive transcription factor RAP2-7 (RELATED TO APETALA2 7)	AmaTu_Chr01Bg009360	Ethylene-responsive transcription factor RAP2-7-like isofom X4	15,327,956 - 15,332,878	0.978	475	10	0	1	473	1	475	0	985
maleWH.00g277250.m01-v1.0.a1	tig00100752	TBC1 domain family member 8B	AmaTu_Chr01Bg009570	TBC1 domain family member 8B-like	16,059,012 - 16,070,234	0.942	778	43	0	1	778	1	749	0	1469
maleWH.00g277230.m01-v1.0.a1	tig00100752	CDP-diacylglycerol--glycerol-3-phosphate 3-phosphatidyltransferase 1, chloroplastic	AmaTu_Chr01Bg009580	CDP-diacylglycerol--glycerol-3-phosphate 3-phosphatidyltransferase 2	16,098,942 - 16,109,025	0.989	188	2	0	1	188	85	272	3.089e-122	384
maleWH.00g277210.m01-v1.0.a1	tig00100752	protein MAEA homolog	AmaTu_Chr01Bg009610	Unknown protein	16,247,960 - 16,262,636	0.982	115	2	0	1	115	37	151	6.653e-70	228
maleWH.00g223090.m01-v1.0.a1	tig00000542	protein CLT2, chloroplastic	AmaTu_Chr01Bg010710	protein CLT2, chloroplastic	19,975,149 - 19,982,502	0.819	221	39	0	4	219	219	439	2.211e-107	342
maleWH.00g223070.m01-v1.0.a1	tig00000542	UDP-glycosyltransferase 74E2	AmaTu_Chr01Bg010730	UDP-glycosyltransferase 74E1-like	19,952,632 - 19,953,342	0.881	236	25	0	1	236	1	209	2.107e-133	418
maleWH.00g223130.m01-v1.0.a1	tig00000542	Rhomboid-like protein 14, mitochondrial	AmaTu_Chr01Bg010760	Rhomboid-like protein 14, mitochondrial	20,025,901 - 20,031,885	0.995	239	1	0	1	239	85	323	5.676e-158	489
maleWH.00g223140.m01-v1.0.a1	tig00000542	40S ribosomal protein S28	AmaTu_Chr01Bg010780	40S ribosomal protein S28	20,060,069 - 20,060,266	1	65	0	0	1	65	1	65	1.376e-37	132
maleWH.00g223180.m01-v1.0.a1	tig00000542	tRNA modification GTPase MnmE	AmaTu_Chr01Bg010810	uncharacterized protein LOC110804813	20,071,786 - 20,093,889	0.976	213	5	0	1	213	1	213	9.506e-138	430
maleWH.00g223280.m01-v1.0.a1	tig00000542	Unknown protein	AmaTu_Chr01Bg010820	uncharacterized protein LOC110777816	20,228,475 - 20,229,182	0.813	150	23	0	3	128	5	154	5.268e-75	244
maleWH.00g223320.m01-v1.0.a1	tig00000542	plastid-lipid-associated protein 11, chloroplastic	AmaTu_Chr01Bg010830	plastid-lipid-associated protein 11, chloroplastic	20,274,850 - 20,278,651	1	87	0	0	1	87	104	190	7.555e-55	183
maleWH.00g213040.m01-v1.0.a1	tig00100752	Unknown protein	AmaTu_Chr01Bg013320	uncharacterized protein LOC107027628	32,187,479 - 32,188,390	0.637	135	49	0	1	135	1	135	4.421e-49	176

## Sheet: Table S7
Table S7 Inversions between haplome 1 and haplome 2 across the genome. Red color indicates the two largest inversions.
Haplome 1	Start	End	Length (bp)	Haplome 2	Start	End	Length (bp)	Annotation
Chr01	6492009	6492228	219	Chr01	6771927	6772146	219	INV2752
Chr01	7415735	7417899	2164	Chr01	7901952	7904116	2164	INV2753
Chr01	11167557	11167988	431	Chr01	11818152	11818583	431	INV2754
Chr01	12452386	12453424	1036	Chr01	13245901	13246937	1038	INV2755
Chr01	13314978	13371966	47097	Chr01	14037926	14085023	56988	INV2756
Chr01	13932542	13932824	282	Chr01	14697795	14698077	282	INV2757
Chr01	17892841	33105429	15309333	Chr01	15738986	31048319	15212588	INV2758
Chr01	34014520	34015305	785	Chr01	31544459	31545244	785	INV2759
Chr01	35129769	35691341	569041	Chr01	32498106	33067147	561572	INV2760
Chr01	35831372	41414758	6307689	Chr01	33229297	39536986	5583386	INV2761
Chr01	41629933	41632595	2668	Chr01	39685774	39688442	2662	INV2762
Chr01	42119210	42120048	840	Chr01	40110681	40111521	838	INV2763
Chr01	43704696	43708001	3259	Chr01	41665484	41668743	3305	INV2764
Chr01	46510718	46510939	221	Chr01	44390586	44390807	221	INV2765
Chr01	46869410	46870574	1165	Chr01	44860281	44861446	1164	INV2766
Chr01	49104542	49104903	361	Chr01	47734805	47735166	361	INV2767
Chr02	642146	1127583	478306	Chr02	620785	1099091	485437	INV2768
Chr02	1427899	1428517	619	Chr02	1357952	1358571	618	INV2769
Chr02	3943530	3979554	36122	Chr02	3788287	3824409	36024	INV2770
Chr02	5894231	5913331	25101	Chr02	5812053	5837154	19100	INV2771
Chr02	6479354	6497921	19801	Chr02	6313702	6333503	18567	INV2772
Chr02	8232938	8233253	315	Chr02	8425648	8425963	315	INV2773
Chr02	10049673	10061005	10891	Chr02	10420435	10431326	11332	INV2774
Chr02	10951019	10952439	1423	Chr02	11310749	11312172	1420	INV2775
Chr02	12053740	12053965	225	Chr02	12350184	12350409	225	INV2776
Chr02	12680427	12816207	144081	Chr02	13013803	13157884	135780	INV2777
Chr02	14570692	14571184	492	Chr02	15014134	15014626	492	INV2778
Chr02	16088402	16090253	1872	Chr02	16349488	16351360	1851	INV2779
Chr02	18263463	18336159	69438	Chr02	18579350	18648788	72696	INV2780
Chr02	19649534	19649998	464	Chr02	19301103	19301567	464	INV2781
Chr02	20637559	20637919	359	Chr02	20269317	20269676	360	INV2782
Chr02	20814031	20822900	10363	Chr02	20458698	20469061	8869	INV2783
Chr02	20942796	20943639	854	Chr02	20493450	20494304	843	INV2784
Chr02	24091831	24424803	235616	Chr02	23500413	23736029	332972	INV2785
Chr02	24828009	24840386	10639	Chr02	24156689	24167328	12377	INV2786
Chr02	28073775	28696603	577645	Chr02	27304305	27881950	622828	INV2787
Chr02	28842878	28845652	2764	Chr02	27892945	27895709	2774	INV2788
Chr02	29254637	29316630	75714	Chr02	28361533	28437247	61993	INV2789
Chr02	31118158	31118410	252	Chr02	30298218	30298470	252	INV2790
Chr02	38023678	38024462	782	Chr02	37112483	37113265	784	INV2791
Chr02	39551159	39551425	266	Chr02	38404468	38404734	266	INV2792
Chr02	44307312	44307572	260	Chr02	43085434	43085694	260	INV2793
Chr02	51786871	51788261	1388	Chr02	50659819	50661207	1390	INV2794
Chr03	903450	903774	324	Chr03	839991	840315	324	INV2795
Chr03	1194560	1505700	316334	Chr03	1102854	1419188	311140	INV2796
Chr03	9692197	9692477	280	Chr03	10424703	10424983	280	INV2797
Chr03	10355387	10357534	2149	Chr03	11008600	11010749	2147	INV2798
Chr03	10654896	10666737	18173	Chr03	11467210	11485383	11841	INV2799
Chr03	12074560	14329095	390363	Chr03	12605497	12995860	2254535	INV2800
Chr03	14396084	14400240	4158	Chr03	13197751	13201909	4156	INV2801
Chr03	14459559	14555238	84623	Chr03	13711526	13796149	95679	INV2802
Chr03	14877745	14880634	2765	Chr03	14409207	14411972	2889	INV2803
Chr03	15857166	15884650	21142	Chr03	15242446	15263588	27484	INV2804
Chr03	16366468	16366699	231	Chr03	15739343	15739574	231	INV2805
Chr03	16481198	16481813	615	Chr03	15872027	15872642	615	INV2806
Chr03	19319738	19327159	7423	Chr03	18277301	18284724	7421	INV2807
Chr03	19372424	19372666	242	Chr03	18329089	18329331	242	INV2808
Chr03	21839733	21840385	658	Chr03	20583333	20583991	652	INV2809
Chr03	21911317	21911539	222	Chr03	20669103	20669325	222	INV2810
Chr03	21965140	21965488	348	Chr03	20728699	20729047	348	INV2811
Chr03	24252549	24255034	2502	Chr03	22914795	22917297	2485	INV2812
Chr03	24263689	24268789	4503	Chr03	22942866	22947369	5100	INV2813
Chr03	29641699	29642136	437	Chr03	27662577	27663014	437	INV2814
Chr03	39505485	39506053	552	Chr03	36639900	36640452	568	INV2815
Chr03	42492292	42671559	179735	Chr03	39379847	39559582	179267	INV2816
Chr04	2167286	2265134	95066	Chr04	1568508	1663574	97848	INV2817
Chr04	8454520	10272077	1156072	Chr04	9465463	10621535	1817557	INV2818
Chr04	13945932	13952707	6806	Chr04	12484109	12490915	6775	INV2819
Chr04	18771075	18771772	698	Chr04	15861857	15862555	697	INV2820
Chr04	20694627	20957152	251411	Chr04	17314221	17565632	262525	INV2821
Chr04	23114460	23114675	215	Chr04	20235424	20235639	215	INV2822
Chr04	24107748	24108423	675	Chr04	21138522	21139197	675	INV2823
Chr04	27044507	27044929	422	Chr04	23903055	23903477	422	INV2824
Chr04	27587917	27860951	226188	Chr04	24600346	24826534	273034	INV2825
Chr04	31932952	31937231	4231	Chr04	28733842	28738073	4279	INV2826
Chr04	32039927	32040974	1045	Chr04	28738109	28739154	1047	INV2827
Chr05	3015977	3016243	266	Chr05	2837244	2837510	266	INV2828
Chr05	4797830	4798252	423	Chr05	4797259	4797682	422	INV2829
Chr05	5243537	5244075	536	Chr05	5396869	5397405	538	INV2830
Chr05	13111579	13111921	342	Chr05	13820747	13821089	342	INV2831
Chr05	13186484	13186720	236	Chr05	13930961	13931197	236	INV2832
Chr05	13369439	13370862	1424	Chr05	14177609	14179033	1423	INV2833
Chr05	14077652	14095092	54455	Chr05	15048334	15102789	17440	INV2834
Chr05	18450518	18514725	26881	Chr05	18525730	18552611	64207	INV2835
Chr05	19675525	19678507	2987	Chr05	19532534	19535521	2982	INV2836
Chr05	21401759	21402424	662	Chr05	20238681	20239343	665	INV2837
Chr05	21850720	21894414	45489	Chr05	21219846	21265335	43694	INV2838
Chr05	23632725	23632944	219	Chr05	21983412	21983631	219	INV2839
Chr05	24900498	25011268	51145	Chr05	23329009	23380154	110770	INV2840
Chr05	25961041	26028064	36303	Chr05	24133481	24169784	67023	INV2841
Chr05	33479533	33479846	313	Chr05	31403791	31404104	313	INV2842
Chr05	35789699	35924808	148881	Chr05	33953996	34102877	135109	INV2843
Chr05	36778430	36778630	200	Chr05	34989953	34990153	200	INV2844
Chr05	38642005	38642254	249	Chr05	36571024	36571273	249	INV2845
Chr06	10001922	10041662	64294	Chr06	9700184	9764478	39740	INV2846
Chr06	10235855	10236359	503	Chr06	9968681	9969184	504	INV2847
Chr06	12148629	12148915	286	Chr06	11301526	11301812	286	INV2848
Chr06	12730846	12731226	380	Chr06	11982929	11983309	380	INV2849
Chr06	13570799	13571000	201	Chr06	12885548	12885749	201	INV2850
Chr06	16516209	16699886	745754	Chr06	15454507	16200261	183677	INV2851
Chr06	18659287	18659585	298	Chr06	16967876	16968174	298	INV2852
Chr06	24590228	24590638	410	Chr06	22373413	22373823	410	INV2853
Chr06	26628267	26628695	428	Chr06	24419513	24419941	428	INV2854
Chr06	27714517	27714799	282	Chr06	25811569	25811851	282	INV2855
Chr06	29234279	29234589	310	Chr06	27363796	27364106	310	INV2856
Chr06	31929212	31929463	251	Chr06	30052443	30052694	251	INV2857
Chr07	452363	452708	345	Chr07	527948	528293	345	INV2858
Chr07	1034400	4735463	3702689	Chr07	1186458	4889147	3701063	INV2859
Chr07	6924119	6924399	280	Chr07	6896366	6896646	280	INV2860
Chr07	9624493	9657803	47063	Chr07	9362863	9409926	33310	INV2861
Chr07	10159645	10202084	40885	Chr07	9744179	9785064	42439	INV2862
Chr07	10293523	10301066	6915	Chr07	9936783	9943698	7543	INV2863
Chr07	12256367	12259321	2975	Chr07	11628505	11631480	2954	INV2864
Chr07	12870115	12871275	1160	Chr07	12461043	12462203	1160	INV2865
Chr07	14602680	14624908	16960	Chr07	12541477	12558437	22228	INV2866
Chr07	16017823	16018287	463	Chr07	15123411	15123874	464	INV2867
Chr07	16058663	16060172	1510	Chr07	15185321	15186831	1509	INV2868
Chr07	17546779	17561254	13048	Chr07	16486090	16499138	14475	INV2869
Chr07	19067173	19067399	226	Chr07	18109080	18109306	226	INV2870
Chr07	20271023	20271341	318	Chr07	18865836	18866154	318	INV2871
Chr07	20675901	20676116	215	Chr07	19140463	19140678	215	INV2872
Chr07	21787614	21789027	1418	Chr07	20281714	20283132	1413	INV2873
Chr07	22760257	22760844	587	Chr07	21238319	21238906	587	INV2874
Chr07	26113132	26113360	228	Chr07	24706614	24706842	228	INV2875
Chr07	28424091	28486138	50756	Chr07	26793852	26844608	62047	INV2876
Chr07	30846270	30846525	255	Chr07	29145893	29146148	255	INV2877
Chr07	32302470	32302946	476	Chr07	30565641	30566117	476	INV2878
Chr08	3370753	3376336	5628	Chr08	2991147	2996775	5583	INV2879
Chr08	5580589	5581689	1046	Chr08	4453401	4454447	1100	INV2880
Chr08	5607000	5607207	207	Chr08	4482546	4482753	207	INV2881
Chr08	5614747	5615738	1027	Chr08	4495001	4496028	991	INV2882
Chr08	6369229	6369575	346	Chr08	5114321	5114667	346	INV2883
Chr08	8092606	8115685	20637	Chr08	7094539	7115176	23079	INV2884
Chr08	8385755	8388479	2635	Chr08	7288647	7291282	2724	INV2885
Chr08	9610842	9679079	84078	Chr08	8157401	8241479	68237	INV2886
Chr08	9943358	9946077	2714	Chr08	9220101	9222815	2719	INV2887
Chr08	10147812	10148966	1154	Chr08	9256312	9257466	1154	INV2888
Chr08	15947657	16277801	280742	Chr08	14761777	15042519	330144	INV2889
Chr08	17417648	17418210	565	Chr08	16136285	16136850	562	INV2890
Chr08	19230156	19232094	1856	Chr08	18144416	18146272	1938	INV2891
Chr08	24631732	25432978	760346	Chr08	23785715	24546061	801246	INV2892
Chr08	25992697	25992923	226	Chr08	25090824	25091050	226	INV2893
Chr08	33006115	33006340	225	Chr08	31901083	31901308	225	INV2894
Chr09	962675	962931	256	Chr09	1009407	1009663	256	INV2895
Chr09	4603689	4917379	260966	Chr09	4559271	4820237	313690	INV2896
Chr09	5208845	5209588	731	Chr09	5130579	5131310	743	INV2897
Chr09	5705382	5705656	274	Chr09	5644902	5645176	274	INV2898
Chr09	14778606	14933057	215669	Chr09	14405735	14621404	154451	INV2899
Chr09	16151110	16152073	936	Chr09	15553892	15554828	963	INV2900
Chr09	16189122	16189576	453	Chr09	15596167	15596620	454	INV2901
Chr09	19251970	20435744	1161285	Chr09	18704426	19865711	1183774	INV2902
Chr09	22595243	22655808	54070	Chr09	21757020	21811090	60565	INV2903
Chr09	23506557	23518852	51812	Chr09	22678892	22730704	12295	INV2904
Chr09	23599288	23758023	166974	Chr09	22999118	23166092	158735	INV2905
Chr09	24028774	24030177	1403	Chr09	23425599	23427002	1403	INV2906
Chr09	24727830	24728922	1092	Chr09	24111399	24112491	1092	INV2907
Chr09	27271431	27271710	279	Chr09	26470358	26470637	279	INV2908
Chr09	27447259	27447472	213	Chr09	26740333	26740546	213	INV2909
Chr09	28095874	28096079	205	Chr09	27437879	27438084	205	INV2910
Chr09	28640362	28640697	335	Chr09	27715340	27715675	335	INV2911
Chr09	29057289	29057635	346	Chr09	28209015	28209361	346	INV2912
Chr09	29754778	29755598	826	Chr09	29049336	29050162	820	INV2913
Chr09	30837552	34311289	2825933	Chr09	30214609	33040542	3473737	INV2914
Chr10	5498929	5499184	255	Chr10	4179740	4179995	255	INV2915
Chr10	6808438	7359197	544822	Chr10	5464008	6008830	550759	INV2916
Chr10	7726154	7726895	743	Chr10	6187404	6188147	741	INV2917
Chr10	10042874	10085906	31353	Chr10	9029542	9060895	43032	INV2918
Chr10	11070590	11507937	342791	Chr10	9994703	10337494	437347	INV2919
Chr10	13828914	13829130	216	Chr10	12833727	12833943	216	INV2920
Chr10	14398279	14512434	103312	Chr10	13352306	13455618	114155	INV2921
Chr10	14545698	14547449	1751	Chr10	13474037	13475788	1751	INV2922
Chr10	15016309	15113792	118355	Chr10	14215850	14334205	97483	INV2923
Chr10	15230148	15230384	236	Chr10	14526778	14527014	236	INV2924
Chr10	15483321	15483532	211	Chr10	14733268	14733479	211	INV2925
Chr10	20121619	20151248	20972	Chr10	19230669	19251641	29629	INV2926
Chr10	21460803	21461026	223	Chr10	20627024	20627247	223	INV2927
Chr10	26317415	26317933	532	Chr10	25260589	25261121	518	INV2928
Chr10	27556870	27557215	345	Chr10	26338639	26338984	345	INV2929
Chr10	27963904	27964656	762	Chr10	26735508	26736270	752	INV2930
Chr10	29507682	29508658	975	Chr10	28245311	28246286	976	INV2931
Chr10	30586705	30587869	1151	Chr10	29435351	29436502	1164	INV2932
Chr10	31473597	31474195	588	Chr10	30289870	30290458	598	INV2933
Chr11	1244748	4588133	3775074	Chr11	488811	4263885	3343385	INV2934
Chr11	5008346	7689746	2610601	Chr11	4478133	7088734	2681400	INV2935
Chr11	7809996	7829334	19284	Chr11	7686505	7705789	19338	INV2936
Chr11	8647488	8754471	155317	Chr11	8520382	8675699	106983	INV2937
Chr11	8799064	8883438	63921	Chr11	8692031	8755952	84374	INV2938
Chr11	10951499	10952530	1049	Chr11	10093841	10094890	1031	INV2939
Chr11	11133598	11133810	212	Chr11	10288548	10288760	212	INV2940
Chr11	11734545	11757409	4702	Chr11	10730316	10735018	22864	INV2941
Chr11	12911690	13018465	102625	Chr11	11910727	12013352	106775	INV2942
Chr11	14658912	14659113	201	Chr11	13617286	13617487	201	INV2943
Chr11	16057147	16236988	240327	Chr11	14770075	15010402	179841	INV2944
Chr11	16507960	16511122	3133	Chr11	15350087	15353220	3162	INV2945
Chr11	18797684	18798020	336	Chr11	17885916	17886252	336	INV2946
Chr11	19672782	19673622	840	Chr11	18978603	18979443	840	INV2947
Chr11	20553715	20553965	250	Chr11	19907966	19908216	250	INV2948
Chr11	23684534	23684935	401	Chr11	22909188	22909589	401	INV2949
Chr11	25682378	25784748	89589	Chr11	25068684	25158273	102370	INV2950
Chr11	32279963	32466243	207099	Chr11	31672517	31879616	186280	INV2951
Chr12	1713250	1835635	142244	Chr12	1157951	1300195	122385	INV2952
Chr12	2530678	2556158	300595	Chr12	1625867	1926462	25480	INV2953
Chr12	2888765	2889865	1102	Chr12	2319925	2321027	1100	INV2954
Chr12	5432070	5432309	239	Chr12	4766016	4766255	239	INV2955
Chr12	7184033	7184351	318	Chr12	6319661	6319979	318	INV2956
Chr12	8371706	8371929	223	Chr12	7762162	7762385	223	INV2957
Chr12	8443866	8444606	740	Chr12	7826727	7827467	740	INV2958
Chr12	9144735	9835706	603307	Chr12	8608159	9211466	690971	INV2959
Chr12	12658328	12996885	346527	Chr12	11659976	12006503	338557	INV2960
Chr12	13529414	13529786	372	Chr12	12557980	12558352	372	INV2961
Chr12	15216132	15216662	530	Chr12	14029152	14029682	530	INV2962
Chr12	17516283	17516585	302	Chr12	16463093	16463395	302	INV2963
Chr12	20781399	20782088	689	Chr12	20235126	20235815	689	INV2964
Chr12	28618458	28678801	52300	Chr12	28359549	28411849	60343	INV2965
Chr12	30723953	31017125	309204	Chr12	30385102	30694306	293172	INV2966
Chr12	31033097	31419472	358746	Chr12	30716759	31075505	386375	INV2967
Chr12	31880472	31949816	81184	Chr12	31504989	31586173	69344	INV2968
Chr12	32843829	32844266	437	Chr12	32466065	32466502	437	INV2969
Chr13	2864498	2864756	258	Chr13	3582900	3583158	258	INV2970
Chr13	3459691	3503640	44908	Chr13	4149089	4193997	43949	INV2971
Chr13	5034047	5039318	5267	Chr13	5569258	5574525	5271	INV2972
Chr13	5817941	5818141	200	Chr13	6651835	6652035	200	INV2973
Chr13	7597370	7599579	2114	Chr13	8383434	8385548	2209	INV2974
Chr13	12269593	12279333	9727	Chr13	11195701	11205428	9740	INV2975
Chr13	13282363	13299232	17973	Chr13	12751779	12769752	16869	INV2976
Chr13	14043819	14477970	340571	Chr13	13788768	14129339	434151	INV2977
Chr13	17647867	17648456	592	Chr13	17062972	17063564	589	INV2978
Chr13	18173959	18196120	43566	Chr13	17558968	17602534	22161	INV2979
Chr13	24547086	24547421	335	Chr13	23687930	23688265	335	INV2980
Chr14	2317705	4103266	1959300	Chr14	3147948	5107248	1785561	INV2981
Chr14	5074336	5353771	179534	Chr14	6764864	6944398	279435	INV2982
Chr14	5388128	5388863	757	Chr14	7083086	7083843	735	INV2983
Chr14	6015372	6019147	3707	Chr14	7637615	7641322	3775	INV2984
Chr14	6104089	6108435	4340	Chr14	7683849	7688189	4346	INV2985
Chr14	7309998	7310278	280	Chr14	8721873	8722153	280	INV2986
Chr14	8316104	10986910	2433539	Chr14	9389761	11823300	2670806	INV2987
Chr14	11030501	11030730	229	Chr14	11849261	11849490	229	INV2988
Chr14	11998368	11998620	252	Chr14	12771214	12771466	252	INV2989
Chr14	14364484	14814018	325659	Chr14	15189314	15514973	449534	INV2990
Chr14	17766889	17884680	92326	Chr14	18557513	18649839	117791	INV2991
Chr14	19156650	19167284	10590	Chr14	19738210	19748800	10634	INV2992
Chr14	26474097	26474946	830	Chr14	26275299	26276129	849	INV2993
Chr14	26475034	26582812	95578	Chr14	26277498	26373076	107778	INV2994
Chr14	28757590	28758401	812	Chr14	28515133	28515945	811	INV2995
Chr14	29438539	29438922	378	Chr14	29185001	29185379	383	INV2996
Chr15	153933	154820	885	Chr15	184537	185422	887	INV2997
Chr15	248225	248855	630	Chr15	232146	232776	630	INV2998
Chr15	985302	1821381	418357	Chr15	600047	1018404	836079	INV2999
Chr15	3442740	3444557	5646	Chr15	1780796	1786442	1817	INV3000
Chr15	7422210	7473250	64731	Chr15	5377138	5441869	51040	INV3001
Chr15	8181763	8182480	721	Chr15	6263745	6264466	717	INV3002
Chr15	11132037	11230248	80300	Chr15	8856316	8936616	98211	INV3003
Chr15	11296042	11344343	63360	Chr15	9029535	9092895	48301	INV3004
Chr15	11473902	11519635	72723	Chr15	9141582	9214305	45733	INV3005
Chr15	11618907	11619259	352	Chr15	9409378	9409730	352	INV3006
Chr15	14367124	14367351	227	Chr15	11901040	11901267	227	INV3007
Chr15	15728135	15728413	278	Chr15	13336045	13336323	278	INV3008
Chr15	17528435	17534565	6139	Chr15	15331059	15337198	6130	INV3009
Chr15	19617922	19618137	215	Chr15	17243111	17243326	215	INV3010
Chr15	23451493	23451807	314	Chr15	21108191	21108505	314	INV3011
Chr15	23608061	23824504	222291	Chr15	21260746	21483037	216443	INV3012
Chr15	27890367	27942015	50006	Chr15	25670520	25720526	51648	INV3013
Chr16	3156283	3305772	134195	Chr16	3070716	3204911	149489	INV3014
Chr16	4903523	8794692	3732863	Chr16	4622362	8355225	3891169	INV3015
Chr16	11617143	11617419	276	Chr16	10862399	10862675	276	INV3016
Chr16	12873061	12902464	26941	Chr16	11605471	11632412	29403	INV3017
Chr16	13703523	13706377	2835	Chr16	12229348	12232183	2854	INV3018
Chr16	16648036	16650843	2811	Chr16	14921364	14924175	2807	INV3019
Chr16	16859342	16889076	21441	Chr16	15092041	15113482	29734	INV3020
Chr16	19965235	19965492	257	Chr16	18051998	18052255	257	INV3021
Chr16	21016126	21016540	414	Chr16	19190061	19190475	414	INV3022
Chr16	22297303	22298387	1085	Chr16	20534927	20536012	1084	INV3023
Chr16	26331424	26398363	40204	Chr16	25297243	25337447	66939	INV3024
Chr16	26525678	26531160	5511	Chr16	25571315	25576826	5482	INV3025

## Sheet: Table S8
Table S8 Genes within the male-specific region on Hap1 between 14,660,708 – 17,851,789 bp
Chromosome	Start	Stop	Gene	Annotation
Chr01A	14728690	14728932	AmaTu_Chr01Ag009220	putative EG45-like domain containing protein 1
Chr01A	14739017	14739256	AmaTu_Chr01Ag009230	putative EG45-like domain containing protein 1
Chr01A	14868227	14868532	AmaTu_Chr01Ag009240	Unknown Protein
Chr01A	14944467	14944772	AmaTu_Chr01Ag009250	Unknown Protein
Chr01A	14948487	14948711	AmaTu_Chr01Ag009260	Unknown Protein
Chr01A	14956082	14956213	AmaTu_Chr01Ag009270	Unknown Protein
Chr01A	14992748	14994484	AmaTu_Chr01Ag009280	Unknown Protein
Chr01A	14994645	14995226	AmaTu_Chr01Ag009290	Unknown Protein
Chr01A	15148691	15151246	AmaTu_Chr01Ag009300	uncharacterized protein LOC109135779
Chr01A	15247737	15248542	AmaTu_Chr01Ag009310	Unknown Protein
Chr01A	15356552	15357406	AmaTu_Chr01Ag009320	hypothetical protein
Chr01A	15351059	15351496	AmaTu_Chr01Ag009330	Unknown Protein
Chr01A	15428746	15429560	AmaTu_Chr01Ag009340	Unknown Protein
Chr01A	15570585	15572753	AmaTu_Chr01Ag009350	hypothetical protein
Chr01A	15508987	15510810	AmaTu_Chr01Ag009360	uncharacterized protein LOC110729962
Chr01A	15497508	15499064	AmaTu_Chr01Ag009370	Unknown Protein
Chr01A	15539369	15545518	AmaTu_Chr01Ag009380	protein HEADING DATE 3A
Chr01A	15678427	15679464	AmaTu_Chr01Ag009400	Unknown Protein
Chr01A	15657147	15657557	AmaTu_Chr01Ag009410	Unknown Protein
Chr01A	15686032	15686322	AmaTu_Chr01Ag009420	Unknown Protein
Chr01A	15848296	15848809	AmaTu_Chr01Ag009430	uncharacterized protein LOC110780773
Chr01A	15844765	15844932	AmaTu_Chr01Ag009440	Unknown Protein
Chr01A	15862725	15862910	AmaTu_Chr01Ag009450	Unknown Protein
Chr01A	15910314	15911728	AmaTu_Chr01Ag009460	uncharacterized protein LOC114267623
Chr01A	15948504	15948722	AmaTu_Chr01Ag009470	Unknown Protein
Chr01A	16023479	16023676	AmaTu_Chr01Ag009480	Unknown Protein
Chr01A	16095099	16100254	AmaTu_Chr01Ag009490	Unknown Protein
Chr01A	16171308	16171630	AmaTu_Chr01Ag009500	Unknown Protein
Chr01A	16237643	16238929	AmaTu_Chr01Ag009510	uncharacterized protein LOC110710926
Chr01A	16256048	16256689	AmaTu_Chr01Ag009520	Unknown Protein
Chr01A	16379913	16381445	AmaTu_Chr01Ag009540	uncharacterized protein LOC110682862
Chr01A	16289785	16290486	AmaTu_Chr01Ag009550	protein FLOURY 1-like
Chr01A	16308783	16309406	AmaTu_Chr01Ag009560	Unknown Protein
Chr01A	16340006	16340176	AmaTu_Chr01Ag009570	Unknown Protein
Chr01A	16536717	16536977	AmaTu_Chr01Ag009580	Unknown Protein
Chr01A	16618490	16619671	AmaTu_Chr01Ag009590	uncharacterized protein LOC114314227
Chr01A	16624371	16625414	AmaTu_Chr01Ag009600	polyadenylate-binding protein 5-like
Chr01A	16613325	16613942	AmaTu_Chr01Ag009610	Unknown Protein
Chr01A	16691464	16692111	AmaTu_Chr01Ag009620	Unknown Protein
Chr01A	16787203	16787544	AmaTu_Chr01Ag009630	binding partner of ACD11 1
Chr01A	16843622	16845316	AmaTu_Chr01Ag009640	uncharacterized protein LOC110793965
Chr01A	16865106	16865879	AmaTu_Chr01Ag009650	uncharacterized protein LOC121173152
Chr01A	16789959	16790108	AmaTu_Chr01Ag009660	Unknown Protein
Chr01A	16902830	16903141	AmaTu_Chr01Ag009670	Unknown Protein
Chr01A	16914167	16914457	AmaTu_Chr01Ag009680	Unknown Protein
Chr01A	16929892	16930107	AmaTu_Chr01Ag009690	Unknown Protein
Chr01A	17064149	17065063	AmaTu_Chr01Ag009700	hypothetical protein
Chr01A	17085591	17086790	AmaTu_Chr01Ag009710	Unknown Protein
Chr01A	17119161	17120087	AmaTu_Chr01Ag009720	Unknown Protein
Chr01A	17109621	17110325	AmaTu_Chr01Ag009730	uncharacterized protein LOC114259966
Chr01A	17116809	17117198	AmaTu_Chr01Ag009740	Unknown Protein
Chr01A	17203669	17204542	AmaTu_Chr01Ag009770	uncharacterized protein LOC104885247
Chr01A	17206552	17207970	AmaTu_Chr01Ag009780	Unknown Protein
Chr01A	17366252	17366437	AmaTu_Chr01Ag009790	Unknown Protein
Chr01A	17455309	17455548	AmaTu_Chr01Ag009800	Unknown Protein
Chr01A	17638590	17639876	AmaTu_Chr01Ag009810	uncharacterized protein LOC110710926
Chr01A	17619956	17620597	AmaTu_Chr01Ag009820	Unknown Protein
Chr01A	17722477	17722611	AmaTu_Chr01Ag009830	Unknown Protein

## Sheet: Table S9
Table S9 All-versus-all search of protein sequence in the Hap1 genome filtering for duplicate copies within the male-specific region
queryid	queryid_start	queryid_end	queryid_annotation	targetid	targetid_start	targetid_end	targetid_annotation	fident	alnlen	mismatch	gapopen	qstart	qend	tstart	tend	evalue	bit score
AmaTu_Chr01Ag009220	14728690	14728932	putative EG45-like domain containing protein 1	AmaTu_Chr01Ag009230	14739017	14739256	putative EG45-like domain containing protein 1	0.972	72	2	0	1	72	1	72	1.316e-43	150
AmaTu_Chr01Ag009250	14944467	14944772	Unknown Protein	AmaTu_Chr03Ag066490	18481071	18481379	Unknown Protein	0.806	102	19	0	1	102	1	101	2.192e-50	171
				AmaTu_Chr13Ag251060	14135556	14135861	Unknown Protein	0.814	100	18	0	1	100	1	100	5.395e-50	170
AmaTu_Chr01Ag009270	14956082	14956213	Unknown Protein	AmaTu_Chr01Ag013150	32514810	32515776	Unknown Protein	0.7	40	12	0	74	113	4	43	1.609e-09	59
				AmaTu_Chr01Ag022400	52627791	52628612	uncharacterized protein LOC110777953	0.738	40	10	0	46	85	4	43	6.353e-11	63
				AmaTu_Chr05Ag118070	32497951	32498697	uncharacterized protein LOC110777953	0.703	42	12	0	35	76	2	43	5.344e-11	62
				AmaTu_Chr05Ag119020	33981473	33982186	uncharacterized protein LOC110777953	0.855	43	6	0	43	85	1	43	1.123e-16	79
				AmaTu_Chr07Ag144250	3210830	3211768	uncharacterized protein LOC110777953	0.733	36	9	0	60	95	8	43	8.54e-09	56
				AmaTu_Chr07Ag157690	32850128	32851021	uncharacterized protein LOC105956483	0.762	36	8	0	95	130	7	42	1.692e-09	59
				AmaTu_Chr08Ag165860	17344722	17345229	uncharacterized protein LOC110777953	0.7	40	12	0	94	133	4	43	7.296e-11	59
				AmaTu_Chr09Ag180800	1420818	1422266	uncharacterized protein LOC104901027	0.701	41	12	0	254	294	2	42	1.5e-09	61
				AmaTu_Chr11Ag220800	16793994	16795052	uncharacterized protein LOC105962665	0.721	40	11	0	123	162	2	41	6.784e-10	61
AmaTu_Chr01Ag009280	14992748	14994484	Unknown Protein	AmaTu_Chr03Ag063470	6286756	6287782	uncharacterized protein LOC110728739	0.873	256	32	0	108	363	16	265	6.419e-147	466
				AmaTu_Chr11Ag218160	8313110	8314454	uncharacterized protein LOC110686844 isoform X1	0.807	337	60	0	59	370	1	337	3.768e-179	559
				AmaTu_Chr11Ag218850	10486554	10487536	uncharacterized protein LOC110728739	0.904	241	22	0	130	370	1	235	1.657e-143	456
				AmaTu_Chr12Ag235720	13905897	13906380	uncharacterized protein LOC110686844 isoform X2	0.885	119	13	0	252	370	1	113	1.104e-62	222
AmaTu_Chr01Ag009290	14994645	14995226	Unknown Protein	AmaTu_Chr01Ag011180	26407126	26407365	Unknown Protein	0.825	79	13	0	81	159	1	78	2.583e-37	137
				AmaTu_Chr06Ag131440	18217521	18219531	uncharacterized protein LOC110783548	0.871	142	18	0	231	372	1	142	2.074e-75	259
				AmaTu_Chr11Ag218870	10485683	10486243	uncharacterized protein LOC110803378	0.846	152	23	0	8	159	1	152	6.186e-83	268
				AmaTu_Chr12Ag233670	5984841	5985652	uncharacterized protein LOC110803378	0.872	142	18	0	15	156	1	142	8.89e-79	259
				AmaTu_Chr12Ag235710	13906678	13907207	Unknown Protein	0.873	134	17	0	9	142	5	138	5.509e-75	245
				AmaTu_Chr13Ag250340	11053247	11054774	uncharacterized protein LOC110803378	0.82	140	25	0	95	234	1	140	5.074e-70	239
				AmaTu_Chr14Ag276390	29276961	29277938	Unknown Protein	0.87	142	18	0	41	182	1	142	5.133e-78	259
				AmaTu_Chr15Ag277510	3671898	3672140	Unknown Protein	0.872	79	10	0	81	159	1	79	2.522e-40	145
				AmaTu_Chr15Ag278690	8737902	8738432	uncharacterized protein LOC110803378	0.814	132	24	0	6	137	8	139	2.607e-67	223
				AmaTu_Chr15Ag281280	15793175	15794881	Unknown Protein	0.715	152	36	0	151	279	1	152	4.318e-63	221
AmaTu_Chr01Ag009300	15148691	15151246	uncharacterized protein LOC109135779	AmaTu_Chr04Ag088930	19092242	19096627	uncharacterized protein LOC109135779	0.967	814	27	0	1	814	1	814	0	1658
				AmaTu_Chr05Ag108790	7449327	7452734	uncharacterized protein LOC109135779	0.926	701	50	0	4	683	114	814	0	1360
				AmaTu_Chr05Ag108800	7452765	7453175	uncharacterized protein LOC104883423	0.974	112	3	0	1	112	1	112	2.532e-62	232
				AmaTu_Chr06Ag132670	23127051	23129997	Unknown Protein	0.931	814	56	0	1	814	1	814	0	1589
				AmaTu_Chr10Ag202160	12905555	12907867	uncharacterized protein LOC104909006	0.959	723	30	0	1	723	1	722	0	1459
				AmaTu_Chr12Ag233710	6198807	6199118	uncharacterized protein LOC109135480	0.792	103	21	0	372	474	1	103	1.693e-42	169
				AmaTu_Chr13Ag248610	3804284	3805087	uncharacterized protein LOC109136457	0.885	259	30	0	277	535	1	259	1.279e-144	479
				AmaTu_Chr13Ag248620	3805531	3806025	uncharacterized protein LOC104883423	0.894	116	12	0	1	116	1	116	6.719e-58	218
				AmaTu_Chr14Ag263640	6579490	6583875	uncharacterized protein LOC109135779	0.967	814	27	0	1	814	1	814	0	1658
				AmaTu_Chr16Ag303300	18213979	18214809	uncharacterized protein LOC104899098	0.868	200	26	0	1	200	1	200	4.103e-105	362
AmaTu_Chr01Ag009320	15356552	15357406	hypothetical protein	AmaTu_Chr04Ag090460	24447242	24448294	hypothetical protein	0.822	285	50	0	1	284	58	342	2.43e-155	484
				AmaTu_Chr09Ag195920	23287517	23288377	hypothetical protein	0.924	286	22	0	1	284	1	286	7.679e-180	555
AmaTu_Chr01Ag009340	15428746	15429560	Unknown Protein	AmaTu_Chr01Ag008780	13270920	13272613	Unknown Protein	0.856	173	25	0	1	173	1	173	9.004e-93	309
				AmaTu_Chr01Ag009710	17085591	17086790	Unknown Protein	0.887	173	19	0	1	173	1	173	3.992e-100	321
				AmaTu_Chr01Ag013060	32372118	32375134	Unknown Protein	0.894	173	18	0	1	173	1	173	2.01e-92	325
				AmaTu_Chr01Ag014710	37810521	37811571	Unknown Protein	0.827	175	30	0	1	175	1	175	7.234e-94	301
				AmaTu_Chr01Ag015140	39134567	39137466	Unknown Protein	0.894	173	18	0	1	173	1	173	8.324e-93	325
				AmaTu_Chr02Ag042300	26688920	26691984	Unknown Protein	0.888	172	19	0	1	172	1	172	7.789e-91	320
				AmaTu_Chr03Ag066790	19414718	19415447	Unknown Protein	0.841	147	23	0	1	147	1	147	1.684e-79	258
				AmaTu_Chr03Ag067140	20861359	20862081	Unknown Protein	0.822	140	25	0	1	140	13	152	2.573e-73	239
				AmaTu_Chr04Ag084610	3977039	3978406	uncharacterized protein LOC114916444 isoform X1	0.771	162	37	0	1	161	13	174	1.106e-76	257
				AmaTu_Chr04Ag088530	17217279	17218093	Unknown Protein	0.932	175	12	0	1	175	1	175	6.105e-109	344
				AmaTu_Chr04Ag089620	21890470	21893624	protein FAR1-RELATED SEQUENCE 5-like	0.768	173	36	0	2	159	1	173	2.704e-75	273
				AmaTu_Chr05Ag112830	16488512	16490266	protein FAR1-RELATED SEQUENCE 5-like	0.75	173	39	0	2	159	1	173	1.104e-79	265
				AmaTu_Chr05Ag114310	25332124	25333040	Unknown Protein	0.933	172	11	0	1	172	1	172	2.491e-106	338
				AmaTu_Chr06Ag131760	19833925	19835593	protein FAR1-RELATED SEQUENCE 5-like	0.764	173	37	0	2	159	1	173	1.532e-80	271
				AmaTu_Chr07Ag144710	3976931	3978035	Unknown Protein	0.767	175	37	0	2	161	1	175	1.613e-85	276
				AmaTu_Chr07Ag147810	11545414	11546330	Unknown Protein	0.828	172	29	0	1	172	1	172	1.528e-91	296
				AmaTu_Chr07Ag148920	17063578	17065330	protein FAR1-RELATED SEQUENCE 5-like	0.761	172	37	0	2	158	1	172	3.884e-79	269
				AmaTu_Chr07Ag148990	17271277	17273029	protein FAR1-RELATED SEQUENCE 5-like	0.761	172	37	0	2	158	1	172	3.884e-79	269
				AmaTu_Chr07Ag149010	17295177	17296386	Unknown Protein	0.761	172	37	0	2	158	1	172	2.373e-82	269
				AmaTu_Chr07Ag151520	23432919	23436016	Unknown Protein	0.855	173	25	0	1	173	1	173	7.914e-87	308
				AmaTu_Chr08Ag162440	4922358	4922923	Unknown Protein	0.903	107	10	0	1	107	1	107	2.646e-60	204
				AmaTu_Chr08Ag162740	6334704	6335254	Unknown Protein	0.794	93	19	0	16	108	11	103	6.345e-43	154
				AmaTu_Chr10Ag199220	5134630	5136292	protein FAR1-RELATED SEQUENCE 5-like	0.786	171	33	0	2	157	1	171	1.116e-82	277
				AmaTu_Chr10Ag199570	5828258	5828527	Unknown Protein	0.746	45	11	0	13	57	1	45	2.38e-14	71
				AmaTu_Chr10Ag203450	16925030	16925965	Unknown Protein	0.83	131	22	0	6	136	7	137	4.134e-68	226
				AmaTu_Chr11Ag221660	18802292	18804078	Unknown Protein	0.825	173	30	0	1	173	1	173	4.146e-89	296
				AmaTu_Chr12Ag238250	20825416	20826570	Unknown Protein	0.853	172	25	0	1	172	1	172	4.408e-95	306
				AmaTu_Chr13Ag250580	12487527	12488458	Unknown Protein	0.893	171	18	0	1	171	1	171	6.233e-100	320
				AmaTu_Chr13Ag250960	13795945	13797515	Unknown Protein	0.896	173	18	0	1	173	1	173	3.473e-99	325
				AmaTu_Chr13Ag251470	15843749	15846609	Unknown Protein	0.902	173	17	0	1	173	1	173	3.226e-93	328
				AmaTu_Chr13Ag253260	20380892	20381965	Unknown Protein	0.821	172	31	0	1	172	1	172	1.884e-89	293
				AmaTu_Chr14Ag263550	6163810	6165266	Unknown Protein	0.899	173	17	0	1	173	1	173	6.881e-99	327
				AmaTu_Chr14Ag265400	12179282	12181805	Unknown Protein	0.884	173	20	0	1	173	1	173	7.6e-92	320
				AmaTu_Chr14Ag265760	12837021	12837330	Unknown Protein	0.802	64	12	0	40	103	1	64	4.34e-27	108
				AmaTu_Chr14Ag265770	13057142	13058692	Unknown Protein	0.849	172	26	0	1	172	1	172	4.034e-95	304
				AmaTu_Chr15Ag278080	6383118	6386215	Unknown Protein	0.856	173	25	0	1	173	1	173	5.866e-87	309
				AmaTu_Chr15Ag283620	20534138	20535474	Unknown Protein	0.93	171	12	0	1	171	1	171	1.36e-102	335
				AmaTu_Chr16Ag301050	12247126	12248005	Unknown Protein	0.852	118	17	0	19	136	1	118	1.243e-62	211
AmaTu_Chr01Ag009350	15570585	15572753	hypothetical protein	AmaTu_Chr01Ag009470	15948504	15948722	Unknown Protein	0.797	72	14	0	321	392	1	72	1.943e-27	120
				AmaTu_Chr01Ag013390	33634751	33636091	hypothetical protein	0.821	411	72	0	64	468	35	445	1.656e-220	696
				AmaTu_Chr01Ag013640	34479158	34480765	uncharacterized protein LOC120131927	0.774	535	121	0	188	722	1	535	3.993e-272	846
				AmaTu_Chr04Ag083850	1921024	1922772	hypothetical protein	0.894	582	62	0	1	582	141	722	0	1086
				AmaTu_Chr04Ag085760	7632595	7634568	organelle RRM domain-containing protein 2, mitochondrial-like	0.785	601	127	0	63	655	14	614	3.472E-313	964
				AmaTu_Chr04Ag088400	16714803	16715093	uncharacterized protein LOC110271893	0.975	96	2	0	350	445	1	96	2.642e-52	199
				AmaTu_Chr07Ag151400	23230464	23231477	uncharacterized protein LOC110276588	0.796	335	68	0	188	522	1	335	1.839e-169	548
				AmaTu_Chr09Ag197800	29217820	29219970	serine/arginine-rich splicing factor SC35 isoform X2	0.911	722	64	0	1	722	1	716	0	1375
				AmaTu_Chr10Ag201750	11630564	11631622	uncharacterized protein LOC110268122	0.751	352	87	0	371	722	1	352	3.266e-166	538
				AmaTu_Chr11Ag218640	9966898	9968997	hypothetical protein	0.827	665	114	0	64	722	35	699	0	1133
				AmaTu_Chr11Ag219590	13263696	13265378	Unknown Protein	0.757	562	136	0	161	722	2	560	6.08e-279	865
				AmaTu_Chr13Ag249000	5371078	5372913	organelle RRM domain-containing protein 2, mitochondrial-like	0.733	603	161	0	120	722	9	611	9.21e-289	894
				AmaTu_Chr13Ag250470	11885239	11886846	uncharacterized protein LOC120131927	0.741	535	138	0	188	722	1	535	1.533e-257	803
				AmaTu_Chr16Ag303780	19304227	19304934	uncharacterized protein LOC110277832	0.767	214	50	0	340	553	1	214	1.55e-97	336
AmaTu_Chr01Ag009360	15508987	15510810	uncharacterized protein LOC110729962	AmaTu_Chr01Ag023320	53648509	53652777	uncharacterized protein LOC104894399	0.887	598	67	0	36	633	1	598	0	1105
				AmaTu_Chr02Ag041870	25563758	25564054	uncharacterized protein LOC110699697	0.828	96	16	0	1	96	1	96	2.785e-42	166
				AmaTu_Chr07Ag153350	27074425	27075714	uncharacterized protein LOC110729962	0.874	433	54	0	1	433	1	427	4.607e-254	787
				AmaTu_Chr12Ag233330	4282491	4286759	uncharacterized protein LOC109134684	0.89	598	66	0	36	633	1	598	0	1110
				AmaTu_Chr14Ag264600	9759902	9761002	Unknown Protein	0.812	111	21	0	1	111	1	111	3.485e-49	188
				AmaTu_Chr16Ag302740	16612038	16613942	uncharacterized protein LOC110729962	0.892	606	65	0	1	606	1	606	0	1127
AmaTu_Chr01Ag009380	15539369	15545518	protein HEADING DATE 3A	AmaTu_Chr02Ag034360	7067086	7070877	protein HEADING DATE 3A	0.822	174	31	0	2	174	5	178	1.697e-92	297
				AmaTu_Chr07Ag149860	19850169	19859941	protein HEADING DATE 3A	0.947	172	9	0	4	175	5	176	4.453e-109	344
				AmaTu_Chr07Ag160770	36242717	36248178	protein HEADING DATE 3A	0.934	174	11	0	1	174	1	174	1.573e-108	343
				AmaTu_Chr15Ag281550	16629310	16638712	protein HEADING DATE 3A	0.944	175	10	0	1	175	1	175	1.384e-110	349
				AmaTu_Chr15Ag281560	16734204	16742588	protein HEADING DATE 3A	0.951	175	9	0	1	175	1	175	1.109e-111	352
AmaTu_Chr01Ag009400	15678427	15679464	Unknown Protein	AmaTu_Chr07Ag149190	17750364	17751230	Unknown Protein	0.914	265	23	0	1	265	1	265	1.756e-162	508
AmaTu_Chr01Ag009420	15686032	15686322	Unknown Protein	AmaTu_Chr06Ag138090	34096879	34097223	atherin-like	0.89	97	10	0	1	95	17	113	2.337e-54	182
AmaTu_Chr01Ag009450	15862725	15862910	Unknown Protein	AmaTu_Chr01Ag009790	17366252	17366437	Unknown Protein	0.737	61	14	0	1	53	1	61	1.765e-24	94
				AmaTu_Chr13Ag251180	14608894	14609079	Unknown Protein	0.938	53	3	0	1	53	1	53	4.996e-29	107
AmaTu_Chr01Ag009470	15948504	15948722	Unknown Protein	AmaTu_Chr01Ag007980	11401195	11402982	Unknown Protein	0.739	72	19	0	162	233	1	72	1.243e-24	110
				AmaTu_Chr01Ag013390	33634751	33636091	hypothetical protein	0.818	72	13	0	298	369	1	72	1.792e-29	124
				AmaTu_Chr01Ag013640	34479158	34480765	uncharacterized protein LOC120131927	0.804	72	14	0	134	205	1	72	2.868e-28	121
				AmaTu_Chr02Ag044530	32877849	32879621	uncharacterized protein LOC120218532	0.725	72	20	0	161	232	1	72	6.57e-24	108
				AmaTu_Chr04Ag083850	1921024	1922772	hypothetical protein	0.813	72	13	0	181	252	1	72	1.328e-28	123
				AmaTu_Chr04Ag085760	7632595	7634568	organelle RRM domain-containing protein 2, mitochondrial-like	0.804	72	14	0	280	351	1	72	6.391e-28	121
				AmaTu_Chr05Ag110850	11719868	11721640	Unknown Protein	0.729	72	19	0	161	232	1	72	3.739e-24	109
				AmaTu_Chr07Ag151400	23230464	23231477	uncharacterized protein LOC110276588	0.797	72	14	0	134	205	1	72	3.554e-29	120
				AmaTu_Chr09Ag197800	29217820	29219970	serine/arginine-rich splicing factor SC35 isoform X2	0.83	72	12	0	315	386	1	72	3.783e-29	126
				AmaTu_Chr11Ag218640	9966898	9968997	hypothetical protein	0.804	72	14	0	298	369	1	72	7.687e-28	121
				AmaTu_Chr11Ag219590	13263696	13265378	Unknown Protein	0.809	72	14	0	162	233	1	72	1.993e-28	122
				AmaTu_Chr13Ag249000	5371078	5372913	organelle RRM domain-containing protein 2, mitochondrial-like	0.813	72	13	0	210	281	1	72	1.61e-28	123
				AmaTu_Chr13Ag250310	10417428	10419200	Unknown Protein	0.729	72	19	0	161	232	1	72	3.739e-24	109
				AmaTu_Chr13Ag250470	11885239	11886846	uncharacterized protein LOC120131927	0.813	72	13	0	134	205	1	72	9.082e-29	123
				AmaTu_Chr14Ag264660	9883924	9887041	hypothetical protein	0.795	72	15	0	167	238	1	72	5.498e-29	120
				AmaTu_Chr15Ag277580	3976847	3978463	uncharacterized protein LOC114272780	0.755	72	17	0	165	236	1	72	1.198e-25	113
				AmaTu_Chr15Ag278210	6671008	6672780	uncharacterized protein LOC120218532	0.725	72	20	0	161	232	1	72	6.57e-24	108
				AmaTu_Chr15Ag279150	10351311	10353083	uncharacterized protein LOC120218532	0.725	72	20	0	161	232	1	72	6.57e-24	108
AmaTu_Chr01Ag009510	16237643	16238929	uncharacterized protein LOC110710926	AmaTu_Chr01Ag009810	17638590	17639876	uncharacterized protein LOC110710926	1	396	0	0	1	396	1	396	3.631e-281	854
				AmaTu_Chr08Ag162410	4391186	4393935	uncharacterized protein LOC104887280	0.745	432	101	0	277	708	1	396	8.053e-204	653
				AmaTu_Chr16Ag303000	17432569	17434519	uncharacterized protein LOC110710926	0.818	376	68	0	232	607	22	396	1.066e-200	634
AmaTu_Chr01Ag009520	16256048	16256689	Unknown Protein	AmaTu_Chr01Ag009820	17619956	17620597	Unknown Protein	0.953	213	10	0	1	213	1	213	1.299e-137	429
				AmaTu_Chr10Ag199160	4931393	4938374	serine/arginine-rich splicing factor SC35 isoform X2	0.827	219	37	0	32	250	1	213	6.511e-118	375
				AmaTu_Chr11Ag216750	89081	90109	uncharacterized protein LOC114267623	0.736	213	56	0	29	240	1	213	3.962e-97	319
				AmaTu_Chr11Ag219000	10842231	10842872	serine/arginine-rich splicing factor SC35-like	0.763	186	44	0	29	213	1	186	1.102e-89	291
AmaTu_Chr01Ag009540	16379913	16381445	uncharacterized protein LOC110682862	AmaTu_Chr01Ag012090	29688182	29692450	uncharacterized protein LOC110729962	0.884	287	33	0	1	287	1	287	6.034e-157	529
				AmaTu_Chr02Ag031990	3743537	3747403	uncharacterized protein LOC110729962	0.891	287	31	0	1	287	1	287	4.646e-160	534
				AmaTu_Chr02Ag041490	24355885	24360153	uncharacterized protein LOC110729962	0.889	287	32	0	1	287	1	287	2.888e-158	533
				AmaTu_Chr02Ag041870	25563758	25564054	uncharacterized protein LOC110699697	0.776	88	19	0	36	123	1	88	4.809e-37	142
				AmaTu_Chr10Ag199340	5532316	5536278	uncharacterized protein LOC110729962	0.885	287	33	0	1	287	1	287	1.756e-158	531
				AmaTu_Chr10Ag205310	20433132	20437400	uncharacterized protein LOC110729962	0.881	287	34	0	1	287	1	287	2.756e-156	527
				AmaTu_Chr11Ag217970	7525425	7529081	uncharacterized protein LOC110729962	0.885	287	33	0	1	287	1	287	9.956e-160	531
				AmaTu_Chr12Ag236860	17065828	17067765	uncharacterized protein LOC110717866	0.863	287	39	0	1	287	1	287	1.485e-163	516
				AmaTu_Chr13Ag248230	2540008	2544276	uncharacterized protein LOC110729962	0.884	287	33	0	1	287	1	287	4.453e-157	530
				AmaTu_Chr14Ag267630	18056582	18060850	uncharacterized protein LOC110729962	0.892	287	31	0	1	287	1	287	6.315e-159	535
AmaTu_Chr01Ag009550	16289785	16290486	protein FLOURY 1-like	AmaTu_Chr01Ag006190	7958280	7959020	protein FLOURY 1-like	0.915	226	19	0	14	239	1	226	5.338e-139	434
				AmaTu_Chr03Ag065130	10505876	10506616	protein FLOURY 1-like	0.913	226	20	0	14	239	1	226	1.375e-138	433
				AmaTu_Chr03Ag068290	24474985	24475725	protein FLOURY 1-like	0.91	226	20	0	14	239	1	226	4.851e-138	432
AmaTu_Chr01Ag009560	16308783	16309406	Unknown Protein	AmaTu_Chr03Ag065390	12451598	12452458	uncharacterized protein LOC104887086	0.868	209	27	0	39	247	1	207	1.221e-118	378
				AmaTu_Chr07Ag148210	14627224	14627853	uncharacterized protein LOC104887086	0.808	173	32	0	39	204	1	173	3.245e-89	289
				AmaTu_Chr12Ag233360	4614632	4614934	uncharacterized protein LOC104887086	0.866	100	13	0	68	165	1	100	3.456e-52	182
				AmaTu_Chr16Ag305260	24447278	24447727	uncharacterized protein LOC104887086	0.867	132	17	0	76	207	1	132	3.798e-72	240
				AmaTu_Chr04Ag087080	13686803	13688392	uncharacterized protein LOC114314227	0.799	393	79	0	114	505	1	393	7.782e-207	645
				AmaTu_Chr07Ag149230	17967332	17969122	Unknown Protein	0.894	393	42	0	171	563	1	393	1.84e-236	734
				AmaTu_Chr10Ag202400	13539241	13540494	Unknown Protein	0.741	417	102	0	1	417	1	393	4.283e-202	627
				AmaTu_Chr12Ag237290	18619968	18621149	uncharacterized protein LOC114314227	0.866	393	53	0	1	393	1	393	1.829e-230	707
AmaTu_Chr01Ag009600	16624371	16625414	polyadenylate-binding protein 5-like	AmaTu_Chr13Ag250110	9463304	9464338	polyadenylate-binding protein 5-like	0.894	347	36	0	1	344	1	347	6.32e-211	648
				AmaTu_Chr14Ag263320	5322720	5323706	polyadenylate-binding protein 5-like	0.77	347	75	0	1	347	1	328	1.432e-175	546
				AmaTu_Chr15Ag277710	4612349	4613392	polyadenylate-binding protein 5-like	0.955	347	16	0	1	347	1	347	1.614e-228	699
AmaTu_Chr01Ag009610	16613325	16613942	Unknown Protein	AmaTu_Chr07Ag144000	2760973	2761761	Unknown Protein	0.755	177	42	0	90	262	29	205	7.094e-83	274
AmaTu_Chr01Ag009630	16787203	16787544	binding partner of ACD11 1	AmaTu_Chr05Ag115320	27806355	27806690	binding partner of ACD11 1-like	0.839	96	15	0	1	96	1	96	2.25e-49	169
				AmaTu_Chr07Ag150980	22410914	22411249	binding partner of ACD11 1-like	0.854	96	14	0	1	96	1	96	1.308e-50	172
				AmaTu_Chr10Ag211900	29952605	29956857	binding partner of ACD11 1	0.847	109	17	0	111	219	1	109	3.291e-54	193
				AmaTu_Chr12Ag238440	21318801	21326146	binding partner of ACD11 1	0.795	108	22	0	110	217	1	108	2.899e-49	178
AmaTu_Chr01Ag009650	16865106	16865879	uncharacterized protein LOC121173152	AmaTu_Chr03Ag061670	2810106	2811482	uncharacterized protein LOC110793965	0.758	254	60	0	1	249	1	254	1.387e-120	393
				AmaTu_Chr05Ag105310	2841055	2842740	uncharacterized protein LOC110793965	0.742	254	65	0	1	252	1	254	1.126e-115	383
				AmaTu_Chr11Ag222390	20628336	20630000	uncharacterized protein LOC110793965	0.75	254	62	0	1	248	1	254	2.096e-117	388
AmaTu_Chr01Ag009660	16789959	16790108	Unknown Protein	AmaTu_Chr05Ag115350	27803854	27804003	Unknown Protein	0.907	49	4	0	1	49	1	49	4.026e-25	95
				AmaTu_Chr06Ag133190	24555719	24555979	Unknown Protein	0.859	49	7	0	38	86	1	49	2.146e-22	90
				AmaTu_Chr07Ag151010	22413589	22413738	Unknown Protein	0.886	49	5	0	1	49	1	49	2.705e-24	93
AmaTu_Chr01Ag009670	16902830	16903141	Unknown Protein	AmaTu_Chr01Ag009170	14564134	14565912	hypothetical protein	0.933	101	7	0	4	104	2	102	1.864e-53	200
				AmaTu_Chr08Ag166160	18151135	18152913	hypothetical protein	0.96	101	4	0	4	104	2	102	2.191e-55	206
				AmaTu_Chr09Ag195520	22077039	22078130	hypothetical protein	0.955	101	5	0	4	104	2	102	1.419e-57	205
				AmaTu_Chr16Ag305390	26571413	26573332	serine/arginine-rich splicing factor SC35-like isoform X3	0.892	101	11	0	38	138	2	102	9.73e-50	190
AmaTu_Chr01Ag009680	16914167	16914457	Unknown Protein	AmaTu_Chr11Ag218960	10697663	10698022	Unknown Protein	0.928	96	7	0	24	119	1	96	3.286e-56	189
				AmaTu_Chr01Ag010650	23000417	23000632	Unknown Protein	0.963	71	3	0	1	71	1	71	2.162e-42	146
				AmaTu_Chr04Ag089040	19479990	19480256	Unknown Protein	0.924	57	4	0	5	61	1	57	2.453e-30	113
				AmaTu_Chr13Ag248560	3528946	3529083	Unknown Protein	0.949	45	2	0	25	69	1	45	1.558e-23	92
				AmaTu_Chr16Ag299700	9161375	9161590	Unknown Protein	0.984	71	1	0	1	71	1	71	1.251e-43	150
AmaTu_Chr01Ag009700	17064149	17065063	hypothetical protein	AmaTu_Chr01Ag016430	43310814	43311887	RNA-binding protein 28	0.742	262	67	0	76	337	13	271	2.565e-123	396
				AmaTu_Chr12Ag237540	19296946	19297773	Unknown Protein	0.871	255	33	0	17	271	1	255	1.48e-147	463
AmaTu_Chr01Ag009710	17085591	17086790	Unknown Protein	AmaTu_Chr01Ag012100	29683005	29683546	Unknown Protein	0.714	105	30	0	2	106	1	105	6.272e-42	153
				AmaTu_Chr01Ag014710	37810521	37811571	Unknown Protein	0.851	172	25	0	1	172	1	172	2.235e-94	305
				AmaTu_Chr03Ag066790	19414718	19415447	Unknown Protein	0.84	147	23	0	1	147	1	147	7.985e-78	257
				AmaTu_Chr03Ag067140	20861359	20862081	Unknown Protein	0.832	140	23	0	13	152	1	140	9.144e-73	243
				AmaTu_Chr04Ag088530	17217279	17218093	Unknown Protein	0.9	173	17	0	1	173	1	173	4.841e-102	327
				AmaTu_Chr05Ag114310	25332124	25333040	Unknown Protein	0.904	172	16	0	1	172	1	172	6.634e-102	327
				AmaTu_Chr07Ag144710	3976931	3978035	Unknown Protein	0.767	173	37	0	1	173	2	159	3.701e-83	273
				AmaTu_Chr07Ag147810	11545414	11546330	Unknown Protein	0.842	172	27	0	1	172	1	172	3.809e-93	301
				AmaTu_Chr07Ag149010	17295177	17296386	Unknown Protein	0.773	172	35	0	1	172	2	158	1.971e-83	273
				AmaTu_Chr08Ag162440	4922358	4922923	Unknown Protein	0.845	107	16	0	1	107	1	107	2.509e-54	189
				AmaTu_Chr08Ag162740	6334704	6335254	Unknown Protein	0.814	93	17	0	16	108	11	103	1.462e-43	158
				AmaTu_Chr10Ag199570	5828258	5828527	Unknown Protein	0.757	45	11	0	13	57	1	45	3.418e-14	72
				AmaTu_Chr10Ag203450	16925030	16925965	Unknown Protein	0.838	131	21	0	6	136	7	137	4.057e-68	229
				AmaTu_Chr12Ag238250	20825416	20826570	Unknown Protein	0.881	171	20	0	2	172	2	172	4.51e-98	316
				AmaTu_Chr13Ag250580	12487527	12488458	Unknown Protein	0.895	174	18	0	1	174	1	174	6.634e-102	327
				AmaTu_Chr14Ag265760	12837021	12837330	Unknown Protein	0.779	64	14	0	40	103	1	64	3.91e-25	104
				AmaTu_Chr14Ag265770	13057142	13058692	Unknown Protein	0.855	172	25	0	1	172	1	172	4.624e-95	307
				AmaTu_Chr16Ag301050	12247126	12248005	Unknown Protein	0.855	118	17	0	19	136	1	118	5.697e-62	211
AmaTu_Chr01Ag009720	17119161	17120087	Unknown Protein	AmaTu_Chr07Ag147800	11573477	11574511	uncharacterized protein LOC120218532	0.721	311	85	0	32	342	3	308	1.682e-143	453
				AmaTu_Chr08Ag164770	13203255	13204646	Unknown Protein	0.828	308	52	0	158	463	1	308	8.246e-167	527
				AmaTu_Chr13Ag251130	14580240	14581319	Unknown Protein	0.707	312	90	0	1	308	46	357	4.749e-141	444
				AmaTu_Chr14Ag263840	7345274	7346353	Unknown Protein	0.716	312	87	0	46	357	1	308	1.561e-142	451
				AmaTu_Chr16Ag305190	23682095	23683129	probable ADP-ribosylation factor GTPase-activating protein AGD6 isoform X1	0.728	311	83	0	32	342	3	308	2.813e-145	458
AmaTu_Chr01Ag009740	17116809	17117198	Unknown Protein	AmaTu_Chr04Ag088280	16214157	16215152	polyadenylate-binding protein 1-like	0.726	129	35	0	203	331	1	129	2.594e-53	191
				AmaTu_Chr06Ag132880	23596845	23597840	polyadenylate-binding protein 1-like	0.881	129	15	0	203	331	1	129	1.462e-69	239
				AmaTu_Chr08Ag162560	5475243	5476271	polyadenylate-binding protein 1-like	0.735	123	32	0	209	331	1	123	2.832e-51	185
				AmaTu_Chr11Ag218840	10453201	10454226	polyadenylate-binding protein 1-like	0.815	128	23	0	204	331	2	129	4.203e-62	217
				AmaTu_Chr13Ag249500	7084215	7085243	polyadenylate-binding protein 1-like	0.742	123	31	0	209	331	1	123	5.995e-52	187
				AmaTu_Chr13Ag252280	18229244	18230272	polyadenylate-binding protein 1-like	0.742	123	31	0	209	331	1	123	5.995e-52	187
				AmaTu_Chr15Ag278470	7846712	7847707	polyadenylate-binding protein 1-like	0.863	129	18	0	203	331	1	129	1.162e-67	233
				AmaTu_Chr16Ag299650	9004162	9004437	Unknown Protein	0.759	90	21	0	40	129	2	91	1.53e-39	141
AmaTu_Chr01Ag009780	17206552	17207970	Unknown Protein	AmaTu_Chr10Ag203080	16030279	16031713	Unknown Protein	0.922	96	7	0	1	96	1	96	3.744e-56	188
				AmaTu_Chr10Ag203980	18143947	18159932	replication factor C subunit 3	0.938	96	6	0	9	104	1	96	5.493e-53	191
AmaTu_Chr01Ag009790	17366252	17366437	Unknown Protein	AmaTu_Chr13Ag251180	14608894	14609079	Unknown Protein	0.779	61	11	0	1	53	1	61	1.51e-26	100
AmaTu_Chr01Ag009810	17638590	17639876	uncharacterized protein LOC110710926	AmaTu_Chr08Ag162410	4391186	4393935	uncharacterized protein LOC104887280	0.742	432	102	0	277	708	1	396	9.758e-203	650
				AmaTu_Chr16Ag303000	17432569	17434519	uncharacterized protein LOC110710926	0.816	376	69	0	232	607	22	396	2.732e-200	632
AmaTu_Chr01Ag009820	17619956	17620597	Unknown Protein	AmaTu_Chr10Ag199160	4931393	4938374	serine/arginine-rich splicing factor SC35 isoform X2	0.841	219	34	0	32	250	1	213	2.246e-120	382
				AmaTu_Chr11Ag216750	89081	90109	uncharacterized protein LOC114267623	0.75	213	53	0	29	240	1	213	1.396e-99	326
				AmaTu_Chr11Ag219000	10842231	10842872	serine/arginine-rich splicing factor SC35-like	0.774	186	42	0	1	186	29	213	1.831e-91	296

## Sheet: Table S10
Table S10 Summary of test of positive selection under three models for single-copy orthologous genes on chromosome 1.
The schematic representation of branches used as foreground and background is presented in Supplementary Figure 5. df indicates degrees of freedom.
Model	Comparisons	Free parameters	Foreground branch	Number of genes	Annotation
Site model	M1a vs. M2a (nearly neutral versus positive selection)	22 vs. 24, df = 2		24	GDSL esterase/lipase At4g01130 isoform X1
					uncharacterized protein LOC110733383
					uncharacterized protein At2g39910-like
					structural maintenance of chromosomes protein 2-1
					Unknown Protein
					probable WRKY transcription factor 40
					probable potassium transporter 13 isoform X2
					uncharacterized protein LOC110739398
					peptidyl-prolyl cis-trans isomerase CYP59
					protein gar2
					SAC3 family protein A-like isoform X2
					protein APEM9
					Unknown Protein
					CDP-diacylglycerol--glycerol-3-phosphate 3-phosphatidyltransferase 2
					uncharacterized protein LOC110696137
					vacuolar protein sorting-associated protein 54, chloroplastic-like
					FIP1[V]-like protein
					DNA-directed RNA polymerases II, IV and V subunit 9A
					transcription factor HY5-like isoform X1
					high mobility group B protein 10-like
					uncharacterized protein LOC110717728
					N-terminal kinase-like protein
					serine/arginine-rich SC35-like splicing factor SCL33
					metal tolerance protein C2-like
	M7 vs. M8 (Beta versus Beta & ω > 1)	22 vs. 24, df = 2		143
Branch models	M0 vs. two-ratio (one-ratio vs. two-ratio)	21 vs. 22, df = 1	Hap 1	5	sedoheptulose-1,7-bisphosphatase, chloroplastic
					cell division control protein 2 homolog C
					probable adenylate kinase 6, chloroplastic
					transmembrane emp24 domain-containing protein p24delta3-like
					serine/arginine-rich SC35-like splicing factor SCL33
		21 vs. 22, df = 1	Hap 2	3	putative ABC1 protein At2g40090
					peptidyl-prolyl cis-trans isomerase CYP59
					magnesium-chelatase subunit ChlH, chloroplastic-like
		21 vs. 22, df = 1	(Hap1 #1, Hap2 #1)	8	thylakoid lumenal 15 kDa protein 1, chloroplastic
					sedoheptulose-1,7-bisphosphatase, chloroplastic
					putative ABC1 protein At2g40090
					bark storage protein B-like
					peptidyl-prolyl cis-trans isomerase CYP59
					transmembrane emp24 domain-containing protein p24delta3-like
					serine/arginine-rich SC35-like splicing factor SCL33
					magnesium-chelatase subunit ChlH, chloroplastic-like
		21 vs. 22, df = 1	(Hap1 #1, Hap2 #1) #1)	8	uncharacterized protein LOC110733383
					sedoheptulose-1,7-bisphosphatase, chloroplastic
					putative ABC1 protein At2g40090
					bark storage protein B-like
					peptidyl-prolyl cis-trans isomerase CYP59
					transmembrane emp24 domain-containing protein p24delta3-like
					polygalacturonase At1g48100
					magnesium-chelatase subunit ChlH, chloroplastic-like
Branch-site models	MAnull (ω = 1) vs. MA (ω > 1)	23 vs. 24, df = 1	Hap 1	24	sedoheptulose-1,7-bisphosphatase, chloroplastic
					cytosolic endo-beta-N-acetylglucosaminidase 1
					zinc finger protein 3-like
					bark storage protein B-like
					probable lactoylglutathione lyase, chloroplastic
					dolichyl-diphosphooligosaccharide--protein glycosyltransferase subunit 1B
					Unknown Protein
					uncharacterized protein LOC110706269
					probable serine/threonine protein kinase IRE isoform X1
					cell division control protein 2 homolog C
					chloroplast envelope membrane protein-like
					E3 SUMO-protein ligase SIZ1-like isoform X2
					Unknown Protein
					probable adenylate kinase 6, chloroplastic
					uncharacterized protein LOC104906600
					arabinogalactan peptide 16
					oligopeptide transporter 6
					DNA replication complex GINS protein SLD5
					probable prefoldin subunit 3
					transmembrane emp24 domain-containing protein p24delta3-like
					cysteine synthase, chloroplastic/chromoplastic
					small G protein signaling modulator 1-like isoform X4
					DExH-box ATP-dependent RNA helicase DExH3
					serine/arginine-rich SC35-like splicing factor SCL33
		23 vs. 24, df = 1	Hap 2	35	protein CHLOROPLAST IMPORT APPARATUS 2-like isoform X2
					putative ABC1 protein At2g40090
					indole-3-pyruvate monooxygenase YUCCA6
					NF-X1-type zinc finger protein NFXL2
					uncharacterized protein LOC110801671 isoform X4
					structural maintenance of chromosomes protein 2-1
					HSP-interacting protein
					Unknown Protein
					peptidyl-prolyl cis-trans isomerase CYP59
					U-box domain-containing protein 40-like
					gamma-tubulin complex component 5 isoform X1
					pentatricopeptide repeat-containing protein At2g39620
					uncharacterized protein LOC104905415
					protein IQ-DOMAIN 14-like
					uncharacterized protein LOC104888288
					uncharacterized protein LOC110727485
					DNA-binding protein BIN4 isoform X1
					uncharacterized protein LOC104887982
					probable arabinosyltransferase ARAD1
					YTH domain-containing protein ECT4-like
					DNA cross-link repair protein SNM1
					inositol 1,3,4-trisphosphate 5/6-kinase 4
					uncharacterized protein LOC110717728
					probable E3 ubiquitin-protein ligase LUL3
					crescerin-2
					ent-kaurene oxidase, chloroplastic-like isoform X2
					short-chain type dehydrogenase/reductase
					disease resistance protein RPS2-like
					magnesium-chelatase subunit ChlH, chloroplastic-like
					nuclear pore complex protein NUP93A
					DNA-(apurinic or apyrimidinic site) lyase, chloroplastic isoform X1
					uncharacterized protein LOC110720049
					selenium-binding protein 1-like
					uncharacterized protein LOC104889788
					probable methionine--tRNA ligase
		23 vs. 24, df = 1	(Hap1 #1, Hap2 #1)	50	BEL1-like homeodomain protein 9
					sedoheptulose-1,7-bisphosphatase, chloroplastic
					putative ABC1 protein At2g40090
					indole-3-pyruvate monooxygenase YUCCA6
					NF-X1-type zinc finger protein NFXL2
					uncharacterized protein LOC110801671 isoform X4
					cytosolic endo-beta-N-acetylglucosaminidase 1
					HSP-interacting protein
					zinc finger protein 3-like
					bark storage protein B-like
					probable lactoylglutathione lyase, chloroplastic
					Unknown Protein
					lachrymatory-factor synthase
					dolichyl-diphosphooligosaccharide--protein glycosyltransferase subunit 1B
					peptidyl-prolyl cis-trans isomerase CYP59
					uncharacterized protein LOC110706269
					gamma-tubulin complex component 5 isoform X1
					pentatricopeptide repeat-containing protein At2g39620
					protein gar2
					probable serine/threonine protein kinase IRE isoform X1
					cell division control protein 2 homolog C
					uncharacterized protein LOC104905415
					E3 SUMO-protein ligase SIZ1-like isoform X2
					Unknown Protein
					probable adenylate kinase 6, chloroplastic
					uncharacterized protein LOC104906600
					uncharacterized protein LOC104888288
					uncharacterized protein LOC110727485
					DNA-binding protein BIN4 isoform X1
					DNA replication complex GINS protein SLD5
					probable prefoldin subunit 3
					uncharacterized protein LOC104887982
					transmembrane emp24 domain-containing protein p24delta3-like
					YTH domain-containing protein ECT4-like
					DNA cross-link repair protein SNM1
					inositol 1,3,4-trisphosphate 5/6-kinase 4
					uncharacterized protein LOC104889021
					probable E3 ubiquitin-protein ligase LUL3
					uncharacterized protein LOC104906683
					uncharacterized protein LOC104884769 isoform X1
					DExH-box ATP-dependent RNA helicase DExH3
					crescerin-2
					ent-kaurene oxidase, chloroplastic-like isoform X2
					short-chain type dehydrogenase/reductase
					disease resistance protein RPS2-like
					serine/arginine-rich SC35-like splicing factor SCL33
					magnesium-chelatase subunit ChlH, chloroplastic-like
					nuclear pore complex protein NUP93A
					selenium-binding protein 1-like
					uncharacterized protein LOC104889788
		23 vs. 24, df = 1	(Hap1 #1, Hap2 #1) #1)	46	BEL1-like homeodomain protein 9
					sedoheptulose-1,7-bisphosphatase, chloroplastic
					putative ABC1 protein At2g40090
					indole-3-pyruvate monooxygenase YUCCA6
					NF-X1-type zinc finger protein NFXL2
					uncharacterized protein LOC110801671 isoform X4
					anaphase-promoting complex subunit 1-like isoform X2
					HSP-interacting protein
					zinc finger protein 3-like
					bark storage protein B-like
					probable lactoylglutathione lyase, chloroplastic
					Unknown Protein
					lachrymatory-factor synthase
					dolichyl-diphosphooligosaccharide--protein glycosyltransferase subunit 1B
					peptidyl-prolyl cis-trans isomerase CYP59
					uncharacterized protein LOC110706269
					gamma-tubulin complex component 5 isoform X1
					pentatricopeptide repeat-containing protein At2g39620
					protein gar2
					cell division control protein 2 homolog C
					chloroplast envelope membrane protein-like
					MATH domain-containing protein At5g43560-like isoform X1
					uncharacterized protein LOC104905415
					Unknown Protein
					probable adenylate kinase 6, chloroplastic
					arabinogalactan peptide 16
					uncharacterized protein LOC104888288
					uncharacterized protein LOC110727485
					DNA-binding protein BIN4 isoform X1
					DNA replication complex GINS protein SLD5
					probable prefoldin subunit 3
					probable enoyl-CoA hydratase 1, peroxisomal
					Unknown Protein
					uncharacterized protein LOC104887982
					transmembrane emp24 domain-containing protein p24delta3-like
					DNA cross-link repair protein SNM1
					inositol 1,3,4-trisphosphate 5/6-kinase 4
					cysteine synthase, chloroplastic/chromoplastic
					uncharacterized protein LOC104884769 isoform X1
					DExH-box ATP-dependent RNA helicase DExH3
					ent-kaurene oxidase, chloroplastic-like isoform X2
					short-chain type dehydrogenase/reductase
					serine/arginine-rich SC35-like splicing factor SCL33
					magnesium-chelatase subunit ChlH, chloroplastic-like
					putative pentatricopeptide repeat-containing protein At1g12700, mitochondrial
					uncharacterized protein LOC104889788

[truncated: 18 more sheets: Table S11, Table S12, Table S13, Table S14, Table S15, Table S16, Table S17, Table S18, Table S19, Table S20, Table S21, Table S22, Table S23, Table S24, Table S25, Table S26, Table S27, Table S28]
